# Supplementary material for: A PRISMA systematic review through time on predictive musculoskeletal simulations
Source: J Neuroeng Rehabil. 2025 Jul 4;22:149. doi: 10.1186/s12984-025-01686-w (PMC12228224; doi:10.1186/s12984-025-01686-w)
Supplement: Supplementary file 2 — Supplementary Material 2. This file contains the main data entries collected for each paper. [file 12984_2025_1686_MOESM2_ESM.xlsx]

## Sheet: 0. info
		GENERAL INFORMATION								DATA COLLECTION
		In this document we wrote down the most important information we extracted from the screened papers. This should provide an exhaustive and complete overview of the papers included inside the review. Papers excluded from the review are grayed out. The most important tab is the 1. data tab, where you can actually fill in the information. A breakdown of each column is given on the right!								Review Info	Included in Review	Whether you the paper is included inside the review. If "No", the row is grayed out and the remaining data should not be filled in. However, an exclusion reason needs to be selected (see PICO document).
											Exclusion Reason (i.a.)	Exclusion reason if the paper is excluded. If the paper is included, select "NA".
											PDF Retrieved	Whether a pdf file is available to read the paper.
											Found in Identification	Whether the paper was found during the identification process.
										General Information	Title	Title of the paper.
											Publication Year	Publication year of the paper.
											Journal	Journal in which the paper was published.
											Q-value (auto)	Q-value associated to the journal, pulled from Scimango database.
											Research Group/Institution	Main author associated research groups or universities. Multiple options possible, seperated by ";".
										Methodology	Control Paradigm	Core concept behind the neuromuscular controller. See PICO document for popular keywords. Multiple options possible, seperated by ";".
											Method	Main method used to achieve the neuromuscular controller (high-level). See PICO document for popular keywords. Multiple options possible, seperated by ";".
											Algorithm/Model/Controller	Low-level algorithm, controller or model name used for the controller. See PICO document for popular keywords. Multiple options possible, seperated by ";".
											Optimization Variables	If applicable, variables optimized inside the paper. See PICO document for popular keywords. Multiple options possible, seperated by ";".
											Cost Function Terms	Description of the terms used inside the objective function. Multiple options possible, seperated by ";".
											Cost Function Shape	Description of the objective function shape. Multiple options possible, seperated by ";".
											Imitation Learning	Whether tracking data is explicitely used inside the controller or to personalize control properties.
											Predictive Quality	Whether the method is fully predicitve (no tracking), semi-predictive (tracking & non-tracking terms) or fully-tracking experimental data.
											Validated	Whether the paper validates the simulation results with experimental data.
											Quantitative Validation	Whether quantitative metrics were computed to validate the simulation.
											Number of Subjects	The number of subjects to validate the simulations.
											Validation Data	Type of experimental data used to validate the simulation results. See PICO document for popular keywords. Multiple options possible, seperated by ";".
											Quantitative Validation Data	Type of experimental data used to quantitatively validate the simulation results. See PICO document for popular keywords. Multiple options possible, seperated by ";".
										Software Details	MSK/Physics Software	Musculoskeletal simulation software used inside the paper.
											Programming Languages	Programming language used inside the paper. See PICO document for popular keywords. Multiple options possible, seperated by ";".
											Programming Libraries	Important programming libraries used inside the paper. See PICO document for popular keywords. Multiple options possible, seperated by ";".
											Simulation Time	Time required to run the simulation.
											Code Available [X/-]	Whether the code is made publicly available to the reader.
										Motion	Movement	Type of movement studied inside the paper. See PICO document for popular keywords. Multiple options possible, seperated by ";".
											Movement Type	Additional information regarding the studied motion, e.g. is the motion assisted or pathological? See PICO document for popular keywords. Multiple options possible, seperated by ";".
										Model	Model Type	Which kind of person is the model representing? See PICO document for popular keywords. Multiple options possible, seperated by ";".
											Subject Sex	Sex of the subjects when validation is performed. Specify "Unspecified" if not mentioned and "NA" if no experimental data is used.
											Sex-specific	Whether there is a mention or use of different models for male/female subjects.
											Subject-Specific	Whether the model is personalized to the subject.
											Personalization Properties	If applicable, properties personalized to the subject. See PICO document for popular keywords. Multiple options possible, seperated by ";".
											Ground Contact Model	Model used to represent the ground contact. See PICO document for popular keywords.
											Model Name	Name of the model. If unknown, specify "Custom".
											Model Dimension	Whether the model can move outside the sagittal plane (3D) or not (2D).
											Model DOF	Total number of model degrees of freedom.
											Muscle Model	Name of the muscle model used in the paper. Default: Hill-type.
											Model Nmb. Muscles	Number of muscles in the model. Zero indicates a torque-based model.
										Other	Links	Useful links related to the paper, e.g. videos or code.

## Sheet: 1. data
		Review Info				General Information					Methodology													Software Details					Motion		Model											Other
	Paper Ref.	Included in Review	Exclusion Reason (i.a.)	PDF Retrieved	Found in Identification	Title	Publication Year	Journal	Q-value (auto)	Research Group/ Institution	Control Paradigm	Method	Algorithm/Model/Controller	Optimization Variables	Cost Function Terms	Cost Function Shape	Imitation Learning	Predictive Quality	Validated	Quantitative Validation	Nmb Subjects	Validation Data	Quantitative Validation Data	MSK/Physics Software	Programming Languages	Programming Libraries	Simulation Time [h]	Code Available [X/-]	Movement	Movement Type	Model Type	Subject Sex	Sex-specific	Subject-Specific	Personalization Properties	Model Name	Ground Contact Model	Model Dimension	Model DOF	Muscle Model	Model Nmb. Muscles	Links
	abbas_neural-network_1995	No	method	Yes	Yes	Neural-Network Control of Functional Neuromuscular Stimulation Systems - Computer-Simulation Studies	1995	IEEE Transactions on Biomedical Engineering	Q1
	ackermann_novel_2008	Yes	NA	Yes	Yes	A novel optimization approach to generate physiological human walking patterns	2008	2007 Proceedings of the ASME International Design Engineering Technical Conferences and Computers and Information in Engineering Conference, DETC2007	NA	University of Stuttgart	Objective Optimization	Optimal Control	Sequential Quadratic Programming	Muscle Forces; Kinematics	COT; joint angle tracking	linear combination	Yes	Semi-Predictive	Yes	No	Unknown	Kinematics; GRFs	NA	Unknown	MATLAB	Optimization Toolbox	22.3h	No	Gait	Normative(G); Amputee(G)	Adult	Unspecified	No	No	NA	Custom	Kinematic Constraints	2D	9	Hill-type	16
	ackermann_optimality_2010	Yes	NA	Yes	Yes	Optimality principles for model-based prediction of human gait	2010	Journal of Biomechanics	Q1	Cleveland Clinic	Objective Optimization	Optimal Control	Direct Collocation	Muscle Excitations	muscle activations (variable exponent)	linear combination	No	Fully Predictive	No	NA	NA	NA	NA	NA	MATLAB	SNOPT	35min	No	Gait	Normative(G)	Adult	NA	No	No	NA	Custom	Nonlinear Spring-Damper	2D	9	Hill-type	16	https://www.sciencedirect.com/science/article/pii/S0021929009007210?via%3Dihub#section0020
	adriaenssens_learning_2022	Yes	NA	Yes	Yes	Learning to Ascend Stairs and Ramps: Deep Reinforcement Learning for a Physics-Based Human Musculoskeletal Model	2022	Sensors	Q1	University of Groningen	Objective Optimization	Deep Reinforcement Learning	PPO	Neural Network Weights	desired velocity tracking; pelvis position tracking; pelvis velocity tracking	linear combination; exponential terms	Yes	Fully Predictive	Yes	Yes	Unknown	Kinematics	Kinematics	OpenSim	Python	NA	max. 7days training	No	Ascend Stairs; Ascend Ramps	Normative(S); Normative(Ra)	Adult	Unspecified	No	No	NA	NeurIPS2017	Elastic Foundation Model	2D	14	Hill-type	18	https://www.mdpi.com/article/10.3390/s22218479/s1 (video)
	anand_deep_2019	Yes	NA	Yes	Yes	A deep reinforcement learning based approach towards generating human walking behavior with a neuromuscular model	2019	IEEE-RAS International Conference on Humanoid Robots	NA	Norges teknisk-naturvitenskaplige universitet	Objective Optimization	Deep Reinforcement Learning	PPO	Neural Network Weights	desired velocity tracking; pelvis position tracking; pelvis velocity tracking; COT; falling penalty; foot position tracking; joint angle tracking; angular velocity tracking	linear combination; exponential terms	Yes	Fully Predictive	Yes	Yes	1	Kinematics; GRFs	Kinematics; GRFs	MuJoCo	Python	OpenAI Gym	Unknown	No	Gait	Normative(G); Disrupted(G)	Adult	Male	No	No	NA	Song&Geyer2015	Rigid Contact Model	3D	14	Hill-type	22	http://lauflabor.ifs-tud.de/doku.php?id=projects:projects_learnwalk
	anderson_dynamic_1999	Yes	NA	Yes	Yes	A dynamic optimization solution for vertical jumping in three dimensions	1999	Computer Methods in Biomechanics and Biomedical Engineering	Q3	University of Texas	Objective Optimization	Optimal Control	Parameter Optimization	Muscle Excitations	max. COM height; ligament joint torques penalty	multi-stage single-objectives	No	Fully Predictive	Yes	No	5	Kinematics; GRFs; EMG	NA	SD/FAST	Unknown	NA	1800h;23h CPU time	No	Vertical Jumping	Normative(J)	Adult	Male	No	No	NA	AndersonPandy1999	Spring-Damper	3D	23	Hill-type	54
	anderson_dynamic_2001	Yes	NA	Yes	Yes	Dynamic Optimization of Human Walking	2001	Journal of Biomechanical Engineering	Q3	University of Texas	Objective Optimization	Optimal Control	Parameter Optimization	Muscle Excitations	COT; ligament joint torques penalty	linear combination	No	Fully Predictive	Yes	Yes	5	Kinematics; GRFs; EMG; Metabolic	NA; Metabolic	SD/FAST	C	NA	10000h CPU time	No	Gait	Normative(G)	Adult	Male	No	Yes	scaling; muscle properties	AndersonPandy1999	Spring-Damper	3D	23	Hill-type	54
	antonova_sample_2016	Yes	NA	Yes	Yes	Sample efficient optimization for learning controllers for bipedal locomotion	2016	IEEE-RAS International Conference on Humanoid Robots	NA	Carnegie Mellon University	Muscle-reflex-based Control; State Machines; Reflex-based Control	Feedback Control	Bayesian Optimization; CMA-ES; PD Control	Control Law Parameters	1) time reward; distance reward; desired velocity tracking; 2) COT; falling penalty; desired velocity tracking	linear combination; cases	No	Fully Predictive	No	NA	NA	NA	NA	Simscape Multibody	MATLAB	NA	7-10h	No	Gait; Ascend Ramps; Descend Ramps	Normative(G); Normative(Ra)	Adult	NA	No	No	NA	GeyerHerr2010	Spring-Damper	2D	9	Hill-type	14
	aoi_neuromusculoskeletal_2019	Yes	NA	Yes	Yes	Neuromusculoskeletal model that walks and runs across a speed range with a few motor control parameter changes based on the muscle synergy hypothesis	2019	Scientific Reports	Q1	Kyoto University; The University of Tokyo; The University of Electro-Communications; Laboratory of Neuromotor Physiology	Synergy-based Control; Central Pattern Generator; Reflex-based Control	Feedback Control	P-Controller; PD Control	NA	NA	NA	No	Fully Predictive	Yes	Yes	1	Kinematics; Kinetics; GRFs; EMG	Kinematics; Kinetics; GRFs; EMG	Unknown	Unknown	NA	NA	No	Gait; Running	Normative(G); Normative(Ru)	Adult	Male	No	No	NA	Custom	Unknown	2D	9	Unknown	18
	ayoub_2-d_1998	No	motion	Yes	Yes	A 2-D simulation model for lifting activities	1998	Computers and Industrial Engineering	Q1
	badie_enhancing_2024	Yes	NA	Yes	No	Enhancing stance robustness and jump height in bipedal muscle-actuated systems: a bioinspired morphological development approach	2024	Bioinspiration & Biomimetics	NA	University of Stuttgart	Objective Optimization	Optimal Control	CMA-ES	Muscle Excitations; Muscle Stimulation Times	max. COM height; pelvis tilt penalty; max. vertical pelvis velocity	linear combination	No	Fully Predictive	No	No	NA	NA	NA	SCONE (OpenSim)	NA	NA	Unknown	Yes	Squat Jumping	Normative(J)	Adult; Child	NA	No	Yes	scaling; muscle properties	SCONE H0914	Hunt-Crossley	2D	9	Hill-type	14
	barati_predictive_2023	Yes	NA	Yes	Yes	Predictive Simulation of Hemiparetic Gait Based on Neural Impairments	2023	11th RSI International Conference on Robotics and Mechatronics, ICRoM 2023	NA	Ferdowsi University of Mashhad	Muscle-reflex-based Control; State Machines; Reflex-based Control	Feedback Control	CMA-ES; PD Control	Control Law Parameters	falling penalty; ankle overextension penalty; knee ligament overextension penalty; muscle mechanical work; vertical GRFs penalty	linear combination	No	Fully Predictive	Yes	Yes	83;30	Kinematics; Kinetics	Kinematics; Kinetics	SCONE (OpenSim)	Python	NA	Unknown	No	Gait	Normative(G); Pathological(G)	Adult	Both	No	No	NA	Custom	Hunt-Crossley	2D	9	Hill-type	18
	bobbert_effect_2014	Yes	NA	Yes	Yes	Effect of Unloading and Loading on Power in Simulated Countermovement and Squat Jumps	2014	Medicine and Science in Sports and Exercise	Q1	Vrije Universiteit Amsterdam	Objective Optimization	Optimal Control	Parallel Genetic Algorithm	Muscle Excitations	max. COM height; min. COM height penalty	linear combination	No	Fully Predictive	No	NA	NA	NA	NA	Unknown	Unknown	NA	Unknown	No	Vertical Jumping; Squat Jumping	Normative(J)	Adult	NA	No	No	NA	Custom	Frictionless Hinge Joint	2D	4	Hill-type	6
	bobbert_effect_2020	No	motion	Yes	Yes	Effect of vasti morphology on peak sprint cycling power of a human musculoskeletal simulation model	2020	Journal of Applied Physiology	Q1
	bobbert_humans_2008	Yes	NA	Yes	Yes	Humans adjust control to initial squat depth in vertical squat jumping	2008	Journal of Applied Physiology	Q1	Vrije Universiteit Amsterdam	Objective Optimization	Optimal Control	Parallel Genetic Algorithm	Muscle Excitations	max. COM height	single objective	No	Fully Predictive	Yes	Yes	8	Kinematics; EMG	Kinematics	Unknown	Unknown	NA	Unknown	No	Vertical Jumping	Normative(J)	Adult	Male	No	No	NA	Custom	NA	2D	6	Hill-type	6
	bobbert_spring-like_2011	Yes	NA	Yes	Yes	Spring-like leg behaviour, musculoskeletal mechanics and control in maximum and submaximum height human hopping	2011	Philosophical Transactions of the Royal Society B: Biological Sciences	Q1	Vrije Universiteit Amsterdam	Objective Optimization	Optimal Control	Simulated Annealing; Parallel Genetic Algorithm	Muscle Excitations	1) muscle (positive) mechanical work; 2) vertical COM jerk penalty; 3) (peak) vertical GRFs penalty; + net joint moments at start tracking; difference start/end segment angles, segment angular velocities, CE-lengths, free calcium concentrations; cycle time tracking; difference start/end zCM; velocity of CM at take-off	linear combination; cases	No	Fully Predictive	Yes	No	6	Kinematics; GRFs	NA	Unknown	Unknown	NA	Unknown	No	Hopping	Normative(H)	Adult	Male	No	No	NA	Custom	Inelastic Collision	2D	6	Hill-type	9
	chang_prescribing_1997	No	pdf not found	No	Yes	Prescribing human motion patterns for assembly processes associated with manual lifting	1997	Proceedings of the ASME Design Engineering Technical Conference	NA
	clancy_muscle-driven_2023	No	motion	Yes	Yes	Muscle-driven simulations and experimental data of cycling	2023	Scientific Reports	Q1
	de_vree_deep_2021	Yes	NA	Yes	Yes	Deep Reinforcement Learning for Physics-Based Musculoskeletal Simulations of Healthy Subjects and Transfemoral Prostheses’ Users During Normal Walking	2021	IEEE Transactions on Neural Systems and Rehabilitation Engineering	Q1	University of Groningen	Objective Optimization	Deep Reinforcement Learning	PPO	Neural Network Weights	max. travelled distance; falling penalty; desired velocity tracking; muscle activations; pelvis position tracking; pelvis velocity tracking; joint angle tracking; angular velocity tracking	linear combination	Yes	Fully Predictive	Yes	Yes	83	Kinematics; GRFs	Kinematics; GRFs	OpenSim	Python	OpenSim-RL	Unknown	No	Gait	Normative(G); Amputee(G)	Adult	Both	No	No	NA	NeurIPS2018	Hunt-Crossley	2D	10	Hill-type	18	https://ieeexplore.ieee.org/abstract/document/9366532/media#media
	dembia_opensim_2020	No	goal	Yes	Yes	OpenSim Moco: Musculoskeletal optimal control	2020	PLoS Computational Biology	Q1
	denizdurduran_optimum_2022	No	motion	Yes	Yes	Optimum trajectory learning in musculoskeletal systems with model predictive control and deep reinforcement learning	2022	Biological Cybernetics	Q2
	denton_computational_2023	No	goal	Yes	Yes	Computational performance of musculoskeletal simulation in OpenSim Moco using parallel computing	2023	International Journal for Numerical Methods in Biomedical Engineering	Q2
	dhondt_dynamic_2024	Yes	NA	Yes	Yes	A dynamic foot model for predictive simulations of human gait reveals causal relations between foot structure and whole-body mechanics	2024	PLOS Computational Biology	Q1	KU Leuven; Vrije Universiteit Amsterdam	Objective Optimization	Optimal Control	Direct Collocation	Muscle Excitations	COT; muscle activations; joint accelerations penalty; passive joint torques penalty	linear combination	No	Fully Predictive	Yes	Yes	1	Kinematics; Kinetics; GRFs; EMG; Metabolic	Kinematics; Kinetics; Metabolic	OpenSim	MATLAB	CasADI; IPOPT; MUMPS	2-6h	Yes	Gait	Normative(G)	Adult	Female	No	Yes	scaling; ground contact parameters	Custom	Hunt-Crossley	3D	33	Hill-type	94
	di_russo_investigating_2023	Yes	NA	Yes	Yes	Investigating the roles of reflexes and central pattern generators in the control and modulation of human locomotion using a physiologically plausible neuromechanical model	2023	Journal of Neural Engineering	Q1	EPFL; Drexel University; University of Geneva	Central Pattern Generator; Muscle-reflex-based Control; Synergy-based Control; Reflex-based Control	Biological Models; Feedback Control	CMA-ES; PD Control	Control Law Parameters; Initial Joint Angles; Initial Joint Velocities	muscle excitation tracking; falling penalty; speed range penalty; COT; head acceleration penalty; ankle/knee soft joint torque penalty	linear combination	Yes	Fully Predictive	Yes	No	40	Kinematics; GRFs; EMG	NA	SCONE (OpenSim)	Python	NA	Unknown	Yes	Gait	Normative(G)	Adult	Both	No	No	NA	Custom	Hunt-Crossley	2D	9	Hill-type	18	https://gitlab.com/simgait/SCONE; https://github.com/DiRussoAndrea/Spinal_controller
	dorschky_optimal_2019	Yes	NA	Yes	Yes	Optimal control simulation predicts effects of midsole materials on energy cost of running	2019	Computer Methods in Biomechanics and Biomedical Engineering	Q3	Friedrich-Alexander-Universit at Erlangen-N urnberg; Cleveland State University	Objective Optimization	Optimal Control	Direct Collocation	Muscle Excitations	muscle activations; joint angle tracking (hip, knee, ankle); GRF tracking	linear combination	Yes	Semi-Predictive	Yes	No	28	Kinematics; GRFs	NA	Unknown	Unknown	IPOPT	1min-1h	No	Running	Normative(Ru)	Adult	Both	No	Yes	scaling	Custom	Contact Model; Coulomb Friction	2D	9	Hill-type	16
	dzeladini_contribution_2014	Yes	NA	Yes	Yes	The contribution of a central pattern generator in a reflex-based neuromuscular model	2014	Frontiers in Human Neuroscience	Q2	École Polytechnique Fédérale de Lausanne	Central Pattern Generator; Muscle-reflex-based Control; State Machines; Reflex-based Control	Biological Model; Feedback Control	PSO; PD Control	Control Law Parameters	distance reward; desired velocity tracking; knee overextension penalty; COT	multi-stage single-objectives	No	Fully Predictive	Yes	Yes	Unknown	Kinematics; Kinetics; EMG	Kinematics; Kinetics	NA	C++	libnmm	Unknown	No	Gait	Normative(G)	Adult	Unspecified	No	No	NA	GeyerHerr2010	Webots Library	2D	6	Hill-type	14
	etoh_proposal_2021	Yes	NA	Yes	Yes	Proposal of a Neuromusculoskeletal Model Considering Muscle Tone in Human Gait	2021	Conference Proceedings - IEEE International Conference on Systems, Man and Cybernetics	NA	The University of Tokyo; Asahikawa Medical University	Muscle-reflex-based Control; State Machines	Feedback Control	CMA-ES; PD Control	Control Law Parameters	time reward; muscle activations; other	linear combination	No	Fully Predictive	Yes	No	Unknown	Kinematics	NA	SCONE (OpenSim)	Python	NA	3days	No	Gait	Normative(G)	Adult	Unspecified	No	No	NA	Kaminishi2019	Elastic Foundation Model	3D	21	Hill-type	70
	falisse_algorithmic_2019	Yes	NA	Yes	Yes	Algorithmic differentiation improves the computational efficiency of OpenSim-based trajectory optimization of human movement	2019	PLOS ONE	Q1	KU Leuven; Universitat Politècnica de Catalunya; Stanford University	Objective Optimization	Optimal Control	Direct Collocation	Muscle Excitations; Simulation Time	muscle activations; joint accelerations penalty	linear combination	No	Fully Predictive	Yes	No	Unknown	Kinematics; Kinetics; GRFs; EMG	NA	OpenSim	C++; MATLAB	CasADi; IPOPT	<1min CPU (2D pred.); <20min CPU (3D tracking)	Yes	Gait	Normative(G)	Adult	Unspecified	No	No	NA	Custom	Hunt-Crossley	2D	10	Hill-type	18	https://github.com/antoinefalisse/algodiff
	falisse_modeling_2022	Yes	NA	Yes	Yes	Modeling toes contributes to realistic stance knee mechanics in three-dimensional predictive simulations of walking	2022	PLOS ONE	Q1	Stanford University; KU Leuven	Objective Optimization	Optimal Control	Direct Collocation	Muscle Excitations; Simulation Time	COT; muscle activations; trunk excitation; joint accelerations penalty; passive joint torques penalty	linear combination	No	Fully Predictive	Yes	Yes	1	Kinematics; Kinetics; GRFs; EMG; Metabolic	Kinematics; Kinetics; Metabolic	OpenSim	Python	CasADi; IPOPT	Unknown	Yes	Gait	Normative(G)	Adult	Female	No	Yes	scaling	Custom	Hunt-Crossley	3D	31	Hill-type	92	https://simtk.org/projects/predictsim_mtp; https://github.com/antoinefalisse/predictsim_mtp
	falisse_physics-based_2020	Yes	NA	Yes	Yes	Physics-Based Simulations to Predict the Differential Effects of Motor Control and Musculoskeletal Deficits on Gait Dysfunction in Cerebral Palsy: A Retrospective Case Study	2020	Frontiers in Human Neuroscience	Q2	KU Leuven; Vrije Universiteit Amsterdam; University of Antwerp	Objective Optimization	Optimal Control	Direct Collocation	Muscle Excitations	COT; muscle activations (power 10); joint accelerations penalty; passive joint torques penalty; trunk excitation	linear combination	No	Fully Predictive	Yes	Yes	1	Kinematics; Kinetics; GRFs; EMG	Kinematics	OpenSim	MATLAB	CasADi; IPOPT	Unknown	Yes	Gait	Pathological(G)	Child	Unspecified	No	Yes	MRI imaging; muscle properties; ground contact parameters	Custom	Hunt-Crossley	3D	21	Hill-type	86	https://github.com/antoinefalisse/predictcpgait
	falisse_rapid_2019	Yes	NA	Yes	Yes	Rapid predictive simulations with complex musculoskeletal models suggest that diverse healthy and pathological human gaits can emerge from similar control strategies	2019	Journal of the Royal Society Interface	Q1	KU Leuven	Objective Optimization	Optimal Control	Direct Collocation	Muscle Excitations	COT; muscle activations; joint accelerations penalty; passive joint torques penalty; trunk excitation; derivative arm activation penalty; derivative tendon force penalty; arm joint acceleration penalty	linear combination	No	Fully Predictive	Yes	Yes	1	Kinematics; Kinetics; GRFs; EMG; Metabolic	Metabolic	OpenSim	MATLAB	CasADi; IPOPT	36min	Yes	Gait; Running	Normative(G); Normative(Ru); Pathological(G); Amputee(G)	Adult	Unspecified	No	Yes	scaling	Custom	Hunt-Crossley	3D	29	Hill-type	92	https://simtk.org/projects/3dpredictsim; https://rs.figshare.com/collections/Supplementary_material_from_Rapid_predictive_simulations_with_complex_musculoskeletal_models_suggest_that_diverse_healthy_and_pathological_human_gaits_can_emerge_from_similar_control_strategies_/4606853
	farahani_prediction_2015	No	motion	Yes	Yes	Prediction of crank torque and pedal angle profiles during pedaling movements by biomechanical optimization	2015	Structural and Multidisciplinary Optimization	Q1
	geijtenbeek_flexible_2013	Yes	NA	Yes	Yes	Flexible Muscle-Based Locomotion for Bipedal Creatures	2013	ACM Transactions on Graphics	Q1	Utrecht University	Muscle-reflex-based Control; State Machines; Reflex-based Control	Feedback Control	CMA-ES; PD Control	Control Law Parameters	desired velocity tracking; head position & velocity tracking; contact velocity penalty; COT	linear combination	No	Fully Predictive	No	NA	NA	NA	NA	Open Dynamics Engine	C++	NA	2-12h	No	Gait	Normative(G)	Adult; Child; Other	NA	No	Yes	scaling	GeyerHerr2010	Spring-Damper	3D	10	Hill-type	20
	geyer_muscle-reflex_2010	Yes	NA	Yes	No	A Muscle-Reflex Model That Encodes Principles of Legged Mechanics Produces Human Walking Dynamics and Muscle Activities	2010	IEEE Transactions on Neural Systems and Rehabilitation Engineering	Q1	Carnegie Mellon University	Muscle-reflex-based Control; State Machines; Reflex-based Control	Feedback Control	Extended P-Controller; PD Control	NA	NA	NA	No	Fully Predictive	Yes	Yes	Unknown	Kinematics; Kinetics; EMG	Kinematics; Kinetics; EMG	Simscape Multibody	MATLAB	NA	NA	No	Gait	Normative(G)	Adult	Unspecified	No	No	NA	GeyerHerr2010	Nonlinear Spring-Damper	2D	9	Hill-type	14
	gidley_performance_2019	No	motion	Yes	Yes	Performance criteria for generating predictive optimal control simulations of bicycle pedaling	2019	Computer Methods in Biomechanics and Biomedical Engineering	Q3
	gillette_simulation_2003	No	pdf not found	No	Yes	Simulation of functional neuromuscular stimulation assisted sit-to-stand movements	2003	Biomedical Sciences Instrumentation	Q4
	gunther_synthesis_2003	No	goal	Yes	Yes	Synthesis of two-dimensional human walking: A test of the λ-model	2003	Biological Cybernetics	Q2		Lambda Model	Biological Model; Feedback Control	Lambda Model	NA			No	Fully Predictive	Yes			Kinematics; Kinetics; GRFs; EMG
	gupta_finding_2022	No	model	Yes	Yes	Finding Emergent Gait Patterns May Reduce Progression of Knee Osteoarthritis in a Clinically Relevant Time Frame	2022	Life	Q1
	haeufle_benefit_2018	Yes	NA	Yes	Yes	The Benefit of Combining Neuronal Feedback and Feed-Forward Control for Robustness in Step Down Perturbations of Simulated Human Walking Depends on the Muscle Function	2018	Frontiers in Computational Neuroscience	Q3	Eberhard-Karls Universität Tübingen; University of Stuttgart; Carnegie Mellon University; Friedrich Schiller University of Jena	Central Pattern Generator; Muscle-reflex-based Control; State Machines; Reflex-based Control	Feedback Control; Feedforward Control	Geyer&Herr2010; PD Control	NA	NA	NA	No	Fully Predictive	No	NA	NA	NA	NA	NA	Unknown	NA	NA	No	Gait; Step Down	Normative(G); Disrupted(G)	Adult	NA	No	No	NA	GeyerHerr2010	Nonlinear Spring-Damper	2D	9	Hill-type	14
	halloran_concurrent_2010	Yes	NA	Yes	Yes	Concurrent musculoskeletal dynamics and finite element analysis predicts altered gait patterns to reduce foot tissue loading	2010	Journal of Biomechanics	Q1	Cleveland Clinic	Objective Optimization	Optimal Control	Direct Collocation	Muscle Excitations	muscle activations; joint angle tracking (hip, knee, ankle); GRF tracking; maximal strain energy density penalty	linear combination	Yes	Semi-Predictive	Yes	Yes	Unknown	Kinematics; GRFs	Kinematics	NA	C	NA	10-14days	No	Gait	Normative(G)	Adult	Unspecified	No	No	NA	Custom	Coulomb Friction; Finite Elements	2D	9	Hill-type	16
	hammond_neuromusculoskeletal_2024	No	goal	Yes	Yes	The Neuromusculoskeletal Modeling Pipeline: MATLAB-based Model Personalization and Treatment Optimization Functionality for OpenSim	2024	Preprint	NA	Rice University
	han_policy_2022	Yes	NA	Yes	Yes	Policy Design for an Ankle-Foot Orthosis Using Simulated Physical Human-Robot Interaction via Deep Reinforcement Learning	2022	IEEE Transactions on Neural Systems and Rehabilitation Engineering	Q1	Yonsei University	Objective Optimization	Deep Reinforcement Learning	SAC	Neural Network Weights	joint angle tracking; angular velocity tracking; pelvis velocity tracking; muscle excitation tracking; orthosis action smoothing	linear combination; exponential terms	Yes	Fully Predictive	Yes	No	Unknown	Kinematics; Kinetics; GRFs	NA	OpenSim	Python	OpenAI Gym; OpenSim-RL	Unknown	No	Gait	Normative(G); Pathological(G); Assisted(G)	Adult	Unspecified	No	Yes	scaling	Custom	Hunt-Crossley	2D	9	Hill-type	18
	haralabidis_modifications_2022	Yes	NA	Yes	Yes	Modifications to the net knee moments lead to the greatest improvements in accelerative sprinting performance: a predictive simulation study	2022	Scientific Reports	Q1	University of Bath; Stanford University; Universitat Politècnica de Catalunya	Objective Optimization	Optimal Control	Direct Collocation	Muscle Excitations; Simulation Time	time horizon penalty; joint moment tracking; muscle activations; reserve actuator penalty; derivative activation penalty; derivative tendon force penalty; generalised acceleration penalty	linear combination	Yes	Semi-Predictive	Yes	No	1	Kinematics; Kinetics	NA	OpenSim	MATLAB	CasADi; IPOPT	Unknown	No	Sprinting	Normative(S)	Adult	Male	No	Yes	scaling	Custom	Hunt-Crossley	3D	37	Hill-type	92	https://figshare.com/articles/dataset/Modifications_to_the_net_knee_moments_lead_to_the_greatest_improvements_in_accelerative_sprinting_performance_a_predictive_simulation_study/14988051?file=35495663
	hase_computer_2002	Yes	NA	Yes	Yes	Computer simulation study of human locomotion with a three-dimensional entire-body neuro-musculo-skeletal model (III. Simulation of pathological walking and its application to rehabilitation engineering)	2002	JSME International Journal, Series C: Mechanical Systems, Machine Elements and Manufacturing	NA	National Institute of Advanced Industrial Science and Technology; Kitasato University	Central Pattern Generator; Reflex-based Control	Biological Model; Feedback Control	Unknown	Control Law Parameters	other	linear combination	No	Fully Predictive	No	NA	NA	NA	NA	NA	C	NA	24h	No	Gait	Pathological(G); Amputee(G)	Adult	NA	No	No	NA	Hase2002	Spring-Damper	3D	25	Unknown	60
	hase_computer_2002-1	Yes	NA	Yes	Yes	Computer simulation study of human locomotion with a three-dimensional entire-body neuro-musculo-skeletal model (IV. Simulation of running motion and its transition process)	2002	JSME International Journal, Series C: Mechanical Systems, Machine Elements and Manufacturing	NA	National Institute of Advanced Industrial Science and Technology	Central Pattern Generator; Reflex-based Control	Biological Model; Feedback Control	Genetic Algorithm	Control Law Parameters	max. speed; foot-ground contact penalty; desired velocity tracking	linear combination; multi-stage optimization	No	Fully Predictive	No	NA	NA	NA	NA	NA	C	NA	Unknown	No	Running	Normative(Ru)	Adult	NA	No	No	NA	Hase2002	Spring-Damper	3D	25	Unknown	60
	hase_computer_2002-2	Yes	NA	Yes	Yes	Computer simulation study of human locomotion with a three-dimensional entire-body neuro-musculo-skeletal model (I. Acquisition of normal walking)	2002	JSME International Journal, Series C: Mechanical Systems Machine Elements and Manufacturing	NA	National Institute of Advanced Industrial Science and Technology; Keio University	Central Pattern Generator; Reflex-based Control	Biological Model; Feedback Control	Genetic Algorirthm	Control Law Parameters	COT; energy consumption varia; muscle tension penalty	linear combination	No	Fully Predictive	Yes	No	Unknown	Kinematics; Kinetics; GRFs	NA	NA	C	NA	12h	No	Gait	Normative(G)	Adult	Unspecified	No	No	NA	Hase2002	Spring-Damper	3D	25	Unknown	60
	hatze_complete_1976	Yes	NA	Yes	Yes	The complete optimization of a human motion	1976	Mathematical Biosciences	Q1	National Research Institute for Mathematical Sciences	Objective Optimization	Optimal Control	Differential Dynamic Programming	Muscle Stimulation Times	time horizon penalty; final state tracking	linear combination	No	Fully Predictive	Yes	No	1	Kinematics; EMG	NA	NA	CSMP	NA	Unknown	No	Leg Swing	Normative(Sw)	Adult	Male	No	Yes	Model Equations	Custom	NA	2D	2	Hill-type	5
	hatze_complete_1977	No	model	Yes	Yes	Complete Set of Control Equations for Human Musculoskeletal System	1977	JOURNAL OF BIOMECHANICS	Q1
	he_modifying_2023	Yes	NA	Yes	Yes	Modifying Gait: A Strategy for Joint Reaction Forces Reduction in Below-Knee Amputees	2023	2023 29th International Conference on Mechatronics and Machine Vision in Practice, M2VIP 2023	NA	University of Leeds	Muscle-reflex-based Control; State Machines; Reflex-based Control	Feedback Control	CMA-ES; PD Control	Control Law Parameters	COT; GRFs penalty; JRF penalty	linear combination	No	Fully Predictive	Yes	Yes	6	Kinematics; GRFs	Kinematics; GRFs	SCONE (OpenSim)	Unknown	NA	Unknown	No	Gait	Normative(G); Amputee(G)	Adult	Male	No	Yes	scaling	Custom	Hunt-Crossley	2D	10	Hill-type	18
	heinrich_model-based_2021	No	motion	Yes	Yes	A model-based approach to predict neuromuscular control patterns that minimize ACL forces during jump landing	2021	Computer Methods in Biomechanics and Biomedical Engineering	Q3
	heinrich_predicting_2023	No	pdf not found	No	Yes	Predicting neuromuscular control patterns that minimize ACL forces during injury-prone jump-landing manoeuvres in downhill skiing using a musculoskeletal simulation model	2023	European Journal of Sport Science	Q1
	ichimura_acquisition_2023	Yes	NA	Yes	Yes	Acquisition of bipedal locomotion in a neuromusculoskeletal model with unilateral transtibial amputation	2023	Frontiers in Bioengineering and Biotechnology	Q1	Tokyo University of Science	Central Pattern Generator; Reflex-based Control	Biological Models; Feedback Control	Genetic Algorithm	Control Law Parameters	COT; distance reward; falling penalty	linear combination; cases	No	Fully Predictive	Yes	Yes	40	Kinematics; GRFs; EMG; Metabolic	Kinematics; GRFs; EMG; Metabolic	NA	C	Message Passing Interface	Unknown	No	Gait	Normative(G); Amputee(G)	Adult	Both	No	No	NA	Custom	Spring-Damper	2D	9	Hill-type	18	https://www.frontiersin.org/journals/bioengineering-and-biotechnology/articles/10.3389/fbioe.2023.1130353/full#supplementary-material
	ichimura_pathological_2019	Yes	NA	Yes	Yes	A Pathological condition affects motor modules in a bipedal locomotion model	2019	Frontiers in Neurorobotics	Q2	The University of Electro-Communications	Central Pattern Generator; Reflex-based Control	Biological Model; Feedback Control	Genetic Algorithm; PD Control	Control Law Parameters	distance reward; number of steps reward	linear combination	No	Fully Predictive	Yes	No	Unknown	Kinematics; EMG	NA	NA	C	Message Passing Interface	Unknown	No	Gait	Normative(G); Pathological(G)	Adult	Unspecified	No	No	NA	Custom	Spring-Damper	2D	9	Ogihara2001	18
	inkol_muscle_2020	No	motion	Yes	Yes	Muscle torque generators in multibody dynamic simulations of optimal sports performance	2020	Multibody System Dynamics	Q1
	iqbal_kinematic_2006	No	method	Yes	Yes	Kinematic trajectory generation in a neuromusculoskeletal model with somatosensory and vestibular feedback	2006	IFAC Proceedings Volumes (IFAC-PapersOnline)	NA
	jabeen_reaction_2023	Yes	NA	Yes	No	Reaction moments matter when designing lower-extremity robots for tripping recovery	2023	Plos One	Q1	Delft University of Technology	Muscle-reflex-based Control; State Machines; Reflex-based Control	Feedback Control	CMA-ES; PD Control	Control Law Parameters	COT; speed range penalty; GRFs penalty; ankle overextension penalty; knee overextension penalty; falling penalty	linear combination	No	Fully Predictive	No	No	NA	NA	NA	SCONE (OpenSim)	NA	NA	NA	No	Gait; Obstacle Avoidance	Normative(G); Normative(Ob); Assisted(Ob)	Adult	NA	No	No	NA	SCONE H0914	Hunt-Crossley	2D	9	Hill-type	14
	jiang_synthesis_2019	Yes	NA	Yes	No	Synthesis of Biologically Realistic Human Motion Using Joint Torque Actuation	2019	ACM Transactions on Graphics	Q1	Georgia Institute of Technology	Objective Optimization	Deep Reinforcement Learning	PPO	Neural Network Weights	COT	single objective	No	Fully Predictive	Yes	No	Unknown	Kinetics	NA	OpenSim	Python	NA	2.5h (new method)	Yes	Gait; Hopping; Sit-to-stand; Swinging	Normative(G); Normative(H); Normative(St); Normative(Sw)	Adult	Unspecified	No	No	NA	gait2392	Unknown	3D	23	Hill-type	92	https://github.com/jyf588/lrle; https://github.com/jyf588/lrle-rl-examples
	jin_comprehensive_nodate	No	duplicate	Yes	No	A Comprehensive Dynamic Simulation Framework for Coupled Neuromusculoskeletal-Exoskeletal Systems	2024	Preprint	NA	Fudan University	Muscle-reflex-based Control	Feedback Control	CMA-ES; PD Control	Control Law Parameters	distance reward; desired velocity tracking; ankle overextension penalty; GRFs penalty; COT	linear combination	No	Fully Predictive	Yes	Yes	1	Kinematics; EMG	Kinematics; EMG	Unknown	MATLAB	NA	~17h	No	Gait; Ascend Ramps	Normative(G); Normative(Ra)	Adult	Male	No	No	NA	SCONE H0914M	Hunt-Crossley	2D	9	Hill-type	14
	jin_forward_2024	Yes	NA	Yes	Yes	Forward dynamics simulation of a simplified neuromuscular-skeletal-exoskeletal model based on the CMA-ES optimization algorithm: framework and case studies	2024	Multibody System Dynamics	Q1	Fudan University; Tongji University; Peking University	Muscle-reflex-based Control; State Machines; Reflex-based Control	Feedback Control	CMA-ES; PD Control	Control Law Parameters	distance reward; desired velocity tracking; ankle overextension penalty; GRFs penalty; COT	linear combination	No	Fully Predictive	Yes	Yes	1	Kinematics; EMG	Kinematics; EMG	Unknown	MATLAB	NA	~23h	No	Gait; Ascend Ramps	Normative(G)	Adult	Male	No	No	NA	SCONE H0914M	Hunt-Crossley	2D	9	Hill-type	14
	john_stabilisation_2013	No	method	Yes	Yes	Stabilisation of walking by intrinsic muscle properties revealed in a three-dimensional muscle-driven simulation	2013	Computer Methods in Biomechanics and Biomedical Engineering	Q3
	johnson_patterns_2022	Yes	NA	Yes	Yes	Patterns of asymmetry and energy cost generated from predictive simulations of hemiparetic gait	2022	PLoS Computational Biology	Q1	University of Southern California; Stanford University	Objective Optimization	Optimal Control	Direct Collocation	Muscle Excitations	muscle activations	single objective	No	Fully Predictive	Yes	Yes	12	Kinematics; GRFs; Metabolic	Metabolic	OpenSim	Unknown	OpenSim Moco; CasADi, IPOPT	2-14h	Yes	Gait	Normative(G); Pathological(G)	Adult	Both	No	No	NA	Custom	Hunt-Crossley	2D	11	Hill-type	24	https://simtk.org/projects/post-stroke-sym
	kang_anterolateral_2019	No	method	Yes	Yes	The anterolateral ligament is a secondary stabilizer in the knee joint: A validated computational model of the biomechanical effects of a deficient anterior cruciate ligament and anterolateral ligament on knee joint kinematics.	2019	Bone and Joint Research	Q1
	kayan_learning_2023	No	method	Yes	Yes	Learning to Walk on a Human Musculoskeletal Model Wearing a Knee Orthosis via Deep Reinforcement Learning	2023	HORA 2023 - 2023 5th International Congress on Human-Computer Interaction, Optimization and Robotic Applications, Proceedings	NA
	keemink_whole_2021	No	goal	Yes	Yes	Whole Body Center of Mass Feedback in a Reflex-Based Neuromuscular Model Predicts Ankle Strategy during Perturbed Walking	2021	IEEE Transactions on Neural Systems and Rehabilitation Engineering	Q1
	kidzinski_learning_2018	Yes	NA	Yes	No	Learning to Run challenge solutions: Adapting reinforcement learning methods for neuromusculoskeletal environments	2018	The NIPS '17 Competition: Building Intelligent Systems	NA	Stanford University	Objective Optimization	Deep Reinforcement Learning	DDPG; PPO; TRPO	Neural Network Weights	other	NA	No	Fully Predictive	No	NA	NA	NA	NA	OpenSim	Python	OpenAI Gym; OpenSim-RL	NA	Yes	Running; Obstacle Avoidance	Normative(Ru); Normative(Ob)	Adult	NA	No	No	NA	NeurIPS2017	Hunt-Crossley	2D	9	Hill-type	18
	kidzinski_learning_2018-1	Yes	NA	Yes	No	Learning to Run challenge: Synthesizing physiologically accurate motion using deep reinforcement learning	2018	The NIPS '17 Competition: Building Intelligent Systems	NA	Stanford University	Objective Optimization	Deep Reinforcement Learning	DDPG; PPO; TRPO	Neural Network Weights	other	NA	No	Fully Predictive	No	NA	NA	NA	NA	OpenSim	Python	OpenAI Gym; OpenSim-RL	NA	Yes	Running; Obstacle Avoidance	Normative(Ru); Normative(Ob)	Adult	NA	No	No	NA	NeurIPS2017	Hunt-Crossley	2D	9	Hill-type	18	https://github.com/AdamStelmaszczyk/learning2run; https://www.aicrowd.com/challenges/nips-2017-learning-to-run
	killen_-silico_2024	No	method	Yes	Yes	In-silico techniques to inform and improve the personalized prescription of shoe insoles	2024	Frontiers in Bioengineering and Biotechnology	Q1	KU Leuven
	kiss_minimization_2024	Yes	NA	Yes	Yes	Minimization of metabolic cost of transport predicts changes in gait mechanics over a range of ankle-foot orthosis stiffnesses in individuals with bilateral plantar flexor weakness	2024	Frontiers in Bioengineering and Biotechnology	Q1	Delft University of Technology; Vrije Universiteit Amsterdam	Muscle-reflex-based Control; State Machines; Reflex-based Control	Feedback Control	CMA-ES; PD Control	Control Law Parameters	COT; derivative GRF penalty; head acceleration penalty; knee overextension penalty; ankle overextension penalty; speed range penalty	linear combination	No	Fully Predictive	Yes	No	24	Kinematics; Kinetics	NA	SCONE (OpenSim)	MATLAB	NA	20.46h	Yes	Gait	Normative(G); Pathological(G); Assisted(G)	Adult	Both	No	Yes	scaling	Ong2019	Hunt-Crossley	2D	9	Hill-type	18	https://simtk.org/projects/afo-predictions
	kistemaker_limiting_2023	No	motion	Yes	Yes	Limiting radial pedal forces greatly reduces maximal power output and efficiency in sprint cycling; an optimal control study	2023	Journal of Applied Physiology	Q1
	korivand_inertia-constrained_2023	Yes	NA	Yes	Yes	Inertia-Constrained Reinforcement Learning to Enhance Human Motor Control Modeling	2022	Sensors	Q1	University of Alabama	Objective Optimization	Deep Reinforcement Learning	SAC	Neural Network Weights	muscle activations; falling penalty; time reward; desired velocity tracking; pelvis orientation tracking	linear combination	Yes	Fully Predictive	Yes	Yes	1	Kinematics	Kinematics	OpenSim	Python	OpenSim-RL	Unknown	No	Gait	Normative(G)	Adult	Male	No	No	NA	NeurIPS2019	Hunt-Crossley	3D	14	Hill-type	22
	koseki_identifying_2024	Yes	NA	Yes	Yes	Identifying essential factors for energy-efficient walking control across a wide range of velocities in reflex-based musculoskeletal systems	2024	PLOS Computational Biology	Q1	Tohoku University	Muscle-reflex-based Control; State Machines; Reflex-based Control	Feedback Control	CMA-ES; PD Control	Control Law Parameters	COT; desired velocity tracking; torso tilt penalty; alive reward; falling penalty	linear combination; cases	No	Fully Predictive	Yes	Yes	83	Kinematics; GRFs	Kinematics; GRFs	MuJoCo	Unknown	NA	~3days	No	Gait	Normative(G)	Adult	Both	No	No	NA	Custom	Unknown	2D	12	Hill-type	16
	lee_generating_2016	Yes	NA	Yes	Yes	Generating optimal control simulations of musculoskeletal movement using OpenSim and MATLAB	2016	PeerJ	Q1	University of Massachusetts	Objective Optimization	Optimal Control	Direct Collocation	Muscle Excitations	muscle activations	single objective	No	Fully Predictive	No	NA	NA	NA	NA	OpenSim	MATLAB	IPOPT	15s to 1-2h	Yes	Hip, Knee Flexion	Normative(Flex)	Adult	NA	No	No	NA	Custom	NA	2D	3	Hill-type	9	https://simtk.org/projects/directcolloc
	lee_locomotion_2014	Yes	NA	Yes	Yes	Locomotion control for many-muscle humanoids	2014	ACM Transactions on Graphics	Q1	Seoul National University; Hanyang University	Objective Optimization	Optimal Control	CMA-ES	Muscle Excitations	joint angle tracking; falling penalty; COT; GRFs penalty; muscle force penalty	linear combination	Yes	Semi-Predictive	Yes	Yes	1	EMG; Metabolic	Metabolic	OpenSim	MATLAB	Quadprog++	6-9h	No	Gait; Running; In Place Gait; In Place Running	Normative(G); Normative(Ru); Pathological(G); Disrupted(G); Disrupted(Ru)	Adult	Male	No	No	NA	Custom	Coulomb Friction	3D	39	Hill-type	120	https://dl.acm.org/doi/10.1145/2661229.2661233#sec-supp
	lee_scalable_2019	Yes	NA	Yes	Yes	Scalable Muscle-Actuated Human Simulation and Control	2019	ACM Transactions on Graphics	Q1	Seoul National University	Objective Optimization	Deep Reinforcement Learning	PPO	Neural Network Weights	muscle activations; joint accelerations tracking; joint angle tracking; end-effector position tracking	weighted combination; exponential terms	Yes	Fully Predictive	Yes	No	Unknown	EMG	NA	DART	C++	NA	12-36h	Yes	Gait; Running; Vertical Jumping; Deadlift; Cartwheel; Kicking	Normative(G); Normative(Ru); Normative(J); Normative(other); Amputee(G); Amputee(Ru); Pathological(G)	Adult	Unspecified	No	No	NA	Custom	Spring-Damper	3D	50	Hill-type	346	https://github.com/lsw9021/MASS
	lenhart_prediction_2015	No	method	Yes	Yes	Prediction and Validation of Load-Dependent Behavior of the Tibiofemoral and Patellofemoral Joints During Movement	2015	Annals of Biomedical Engineering	Q2
	li_natural_2022	Yes	NA	Yes	Yes	Natural Multicontact Walking for Robotic Assistive Devices via Musculoskeletal Models and Hybrid Zero Dynamics	2022	IEEE Robotics and Automation Letters	Q1	California Institute of Technology	Hybrid Zero Dynamics	Nonlinear Optimization	Direct Collocation; LineCoSpar	Reference Trajectories; Optimization Constraints	COT	single objective	No	Fully Predictive	Yes	Yes	2	Kinematics; EMG	Kinematics; EMG	NA	MATLAB	FROST	Unknown	No	Gait	Amputee(G)	Adult	Both	No	No	NA	Custom	Unknown	2D	9	Hill-type	10
	li_relating_2022	Yes	NA	Yes	Yes	Relating Underlying Performance Objectives of Overground Walking to Observable Walking Mechanics using Predictive Musculoskeletal Simulations	2022	IEEE International Conference on Rehabilitation Robotics	Q3	University of Texas	Objective Optimization	Optimal Control	Direct Collocation	Muscle Excitations	COT; GRFs penalty; whole body angular momentum penalty; muscle activations	linear combination	No	Fully Predictive	Yes	Yes	5	Kinematics; Kinetics; GRFs	Kinematics; Kinetics; GRFs	OpenSim	MATLAB	NA	Unknown	No	Gait	Normative(G)	Adult	Both	No	Yes	scaling	Custom	Hunt-Crossley	3D	21	Hill-type	92
	lin_predictive_2018	Yes	NA	Yes	Yes	Predictive Simulations of Neuromuscular Coordination and Joint-Contact Loading in Human Gait	2018	Annals of Biomedical Engineering	Q2	University of Melbourne	Objective Optimization	Optimal Control	Direct Collocation; fmincon	Muscle Excitations	COT	single objective	No	Fully Predictive	Yes	No	2	Kinematics; GRFs; EMG	NA	OpenSim	MATLAB	Parallel Computing Toolbox	3-5h CPU (tracking); 13-17h CPU (predictive)	No	Gait	Normative(G)	Adult	Both	No	Yes	scaling	Custom	Hunt-Crossley	3D	25	Hill-type	80
	lin_predictive_2022	Yes	NA	Yes	Yes	Predictive Simulations of Human Sprinting: Effects of Muscle-Tendon Properties on Sprint Performance	2022	Medicine and Science in Sports and Exercise	Q1	University of Melbourne	Objective Optimization	Optimal Control	fmincon(Interior-Point)	Muscle Excitations	inverse distance walked; time horizon penalty; leg contact penalty	linear combination	No	Fully Predictive	Yes	No	7	Kinematics; Kinetics; GRFs; EMG	NA	OpenSim	MATLAB	NA	Unknown	No	Sprinting	Normative(Sp)	Adult	Both	No	Yes	scaling	Custom	Hunt-Crossley	3D	29	Hill-type	86
	liu_neural_2021	No	model	Yes	Yes	Neural Networks Trained via Reinforcement Learning Stabilize Walking of a Three-Dimensional Biped Model With Exoskeleton Applications	2021	Frontiers in Robotics and AI	Q2
	luo_robust_2023	Yes	NA	Yes	Yes	Robust walking control of a lower limb rehabilitation exoskeleton coupled with a musculoskeletal model via deep reinforcement learning	2023	Journal of NeuroEngineering and Rehabilitation	Q1	New Jersey Institute of Technology; North Carolina State University	Objective Optimization	Deep Reinforcement Learning	PPO; PD Control	Neural Network Weights	1) joint angle tracking; end-effector position tracking; pelvis position tracking; pelvis orientation tracking; COP distance penalty; derivative exo action penalty; foot orientation penalty; exo torque penalty; 2) interaction force penalty; 3) muscle activations; joint accelerations tracking	linear combination; exponential terms	Yes	Fully Predictive	No	NA	NA	NA	NA	DART	Python; MATLAB; C++	Pytorch	Unknown	No	Gait	Normative(G); Pathological(G); Assisted(G)	Adult	NA	No	No	NA	Custom	Dantzig LCP	3D	50	Hill-type	284	https://jneuroengrehab.biomedcentral.com/articles/10.1186/s12984-023-01147-2#Sec27
	luo_simulation_2021	Yes	NA	Yes	Yes	Simulation of Assisted Human Walking Using Musculoskeletal Model Coupled with Exoskeleton via Deep Reinforcement Learning	2021	2021 International Conference on Computer, Control and Robotics, ICCCR 2021	NA	Zhejiang University	Objective Optimization	Deep Reinforcement Learning	DDPG	Neural Network Weights	joint angle tracking; angular velocity tracking; desired velocity tracking; pelvis position tracking; pelvis orientation tracking; GRF tracking; fiber force & length tracking	linear combination; exponential errors	Yes	Fully Predictive	No	NA	NA	NA	NA	OpenSim	Python	OpenAI Gym; OpenSim-RL	4h	No	Gait	Normative(G); Assisted(G)	Adult	NA	No	Yes	scaling	OpenSim Generic	Hunt-Crossley	2D	8	Hill-type	22
	markin_afferent_2010	No	model	Yes	Yes	Afferent control of locomotor CPG: insights from a simple neuromechanical model	2010	Annals of the New York Academy of Sciences	Q1
	mehrabi_can_2019	No	method	Yes	Yes	Can altered muscle synergies control unimpaired gait?	2019	Journal of Biomechanics	Q1	University of Washington	Synergy-based Control; Objective Optimization	Optimal Control	Direct Collocation	Muscle Excitations; Synergy Weights; Synergy Activation Profiles			Yes	Semi-Predictive	Yes			Kinematics; EMG	Kinematics; EMG	NA	MATLAB	NA		No	Gait	Normative(G)	Adult	Both	No	No	NA	GeyerHerr2010	Hunt-Crossley	2D	9	Hill-type	16	https://www.sciencedirect.com/science/article/pii/S0021929019303148?via%3Dihub#s0050
	meyer_muscle_2016	No	method	Yes	Yes	Muscle synergies facilitate computational prediction of subject-specific walking motions	2016	Frontiers in Bioengineering and Biotechnology	Q1
	michaud_bioptim_2023	No	goal	Yes	Yes	Bioptim, a Python Framework for Musculoskeletal Optimal Control in Biomechanics	2023	IEEE Transactions on Systems, Man, and Cybernetics: Systems	Q1
	millard_quick_2019	Yes	NA	Yes	Yes	A quick turn of foot: Rigid foot-ground contact models for human motion prediction	2019	Frontiers in Neurorobotics	Q2	Heidelberg University	Objective Optimization	Optimal Control	Direct Multiple Shooting	Muscle Excitations	muscle activations; GRFs penalty; desired velocity tracking; desired step length tracking	linear combination	No	Fully Predictive	Yes	Yes	1	Kinematics; GRFs	Kinematics; GRFs	NA	MATLAB; C++	Rigid Body Dynamics Library	20-50min	Yes	Gait	Normative(G)	Adult	Male	No	Yes	ground contact parameters	Custom	Rigid Contact Model	2D	9	Hill-type	12	https://www.frontiersin.org/journals/neurorobotics/articles/10.3389/fnbot.2019.00062/full
	miller_comparison_2014	No	goal	Yes	Yes	A comparison of muscle energy models for simulating human walking in three dimensions	2014	Journal of Biomechanics	Q1	University of Maryland	Objective Optimization	Optimal Control	Simulated Annealing	Muscle Excitations; Initial Joint Angles; Simulation Time			No	Fully Predictive	Yes			Kinematics; GRFs; EMG; Metabolic		NA	Fortran	NA		No	Gait	Normative(G)	Adult	Both	No	No	NA	Custom	Hunt-Crossley; Coulomb Friction	3D	23	Hill-type	40
	miller_evaluation_2012	Yes	NA	Yes	Yes	Evaluation of the minimum energy hypothesis and other potential optimality criteria for human running	2012	Proceedings of the Royal Society B: Biological Sciences	Q1	University of Massachusetts; Queen’s University	Objective Optimization	Optimal Control	Simulated Annealing	Muscle Excitations; Initial Joints Velocities; Simulation Time	periodicity penalty; passive joint torques penalty; muscle activations; muscle tension penalty	linear combination	No	Fully Predictive	Yes	Yes	12	Kinematics; GRFs; EMG; Metabolic	Kinematics; GRFs; Metabolic	OpenSim	Fortran	NA	500-600h CPU	No	Running	Normative(Ru)	Adult	Female	No	No	NA	Custom	Nonlinear Spring-Damper; Coulomb Friction	2D	11	Hill-type	18
	miller_transtibial_2021	Yes	NA	Yes	Yes	Transtibial limb loss does not increase metabolic cost in three-dimensional computer simulations of human walking	2021	PEERJ	Q1	University of Maryland; University of Washington	Objective Optimization	Optimal Control	Direct Collocation	Muscle Excitations; Prosthesis Parameters	muscle activations; joint angle tracking; GRF tracking	linear combination	Yes	Semi-Predictive	Yes	Yes	14	Kinematics; GRFs; Metabolic	Kinematics; GRFs; Metabolic	OpenSim	MATLAB	OpenSim Moco	Unknown	No	Gait	Amputee(G)	Adult	Both	No	No	NA	Custom	Hunt-Crossley	3D	31	Hill-type	84
	munoz_predictive_2022	Yes	NA	Yes	No	Predictive simulation of sit-to-stand based on reflexive-controllers	2022	Plos One	Q1	University College Dublin; University of Messina; University of Stuttgart	Muscle-reflex-based Control; State Machines; Reflex-based Control	Feedback Control	CMA-ES	Control Law Parameters	other	linear combination	No	Fully Predictive	Yes	Yes	13	Kinematics; GRFs; EMG	Kinematics; GRFs; EMG	SCONE (OpenSim)	Lua	NA	Unknown	No	Sit-to-stand	Normative(St)	Adult	Both	No	No	NA	Custom	Hunt-Crossley	2D	9	Hill-type	50
	neptune_contributions_2001	No	method	Yes	Yes	Contributions of the individual ankle plantar flexors to support, forward progression and swing initiation during walking	2001	Journal of Biomechanics	Q1
	nguyen_bilevel_2019	Yes	NA	Yes	Yes	Bilevel Optimization for Cost Function Determination in Dynamic Simulation of Human Gait	2019	IEEE Transactions on Neural Systems and Rehabilitation Engineering	Q1	University of Massachusetts; University of Michigan	Objective Optimization	Optimal Control; Bilevel Optimization	Direct Collocation; Genetic Algorithm	Muscle Excitations; Cost Function Weights	lower: muscle activations; COM distance penalty; head distance penalty; COM jerk penalty; upper: joint angle tracking; GRF tracking	linear combination	Yes	Fully Predictive	Yes	Yes	8	Kinematics; GRFs; EMG	Kinematics; GRFs	OpenSim	MATLAB	IPOPT	upper: 139h; lower: 12min	No	Gait	Normative(G)	Adult	Both	No	No	NA	Custom	Hunt-Crossley	2D	11	Hill-type	18	https://ieeexplore.ieee.org/ielx7/7333/8755894/8736354/supplementarymaterial.pdf?arnumber=8736354
	nguyen_inclusion_2020	No	motion	Yes	Yes	Inclusion of actuator dynamics in simulations of assisted human movement	2020	International Journal for Numerical Methods in Biomedical Engineering	Q2
	nguyen_predictive_2019	Yes	NA	Yes	Yes	Predictive Simulation of Human Walking Augmented by a Powered Ankle Exoskeleton	2019	IEEE International Conference on Rehabilitation Robotics	Q3	University of Massachusetts	Objective Optimization	Optimal Control; Bilevel Optimization	Direct Collocation; Genetic Algorithm	Muscle Excitations; Cost Function Weights; Simulation Time	muscle activations; COM distance penalty; head distance penalty; COM jerk penalty; tracking other	linear combination	Yes	Fully Predictive	No	NA	NA	NA	NA	OpenSim	Unknown	IPOPT	Unknown	No	Gait	Normative(G); Assisted(G)	Adult	NA	No	No	NA	Custom	Hunt-Crossley	2D	11	Hill-type	18
	ni_model_2003	No	model	Yes	Yes	A model of neuro-musculo-skeletal system for human locomotion under position constraint condition	2003	Journal of Biomechanical Engineering	Q3	Southeast University China														NA	Unknown	NA		No	Ascend Stairs	Normative(S)	Adult	Unspecified	No	No	NA	Custom	NA	2D	10	Unknown	20
	nikoo_be_2022	Yes	NA	Yes	Yes	Be Careful What You Wish for: Cost Function Sensitivity in Predictive Simulations for Assistive Device Design	2022	Symmetry	Q2	University of Ottawa	Objective Optimization	Optimal Control	Direct Collocation	Muscle Excitations	COT; muscle activations; JRF penalty; head acceleration penalty; desired velocity tracking; periodicity penalty	linear combination	No	Fully Predictive	Yes	No	Unknown	Kinematics; GRFs; EMG	NA	OpenSim	Unknown	OpenSimMoco	Unknown	No	Gait	Normative(G); Assisted(G)	Adult	Unspecified	No	No	NA	2D_gait	Hunt-Crossley	2D	10	Hill-type	18
	nitschke_efficient_2020	Yes	NA	Yes	Yes	Efficient trajectory optimization for curved running using a 3D musculoskeletal model with implicit dynamics	2020	Scientific Reports	Q1	Friedrich-Alexander-Universität Erlangen-Nürnberg; University of Innsbruck; Cleveland State University	Objective Optimization	Optimal Control	Direct Collocation	Muscle Excitations; Simulation Time	tracking other; GRF tracking; muscle activations; trunk excitation; derivative state & control penalty	linear combination	Yes	Semi-Predictive	Yes	Yes	1	Kinematics; Kinetics; GRFs; EMG	Kinematics; GRFs	OpenSim	MATLAB; C	IPOPT	1h17min28s	No	Standing; Running; Curved Running	Normative(Ru); Normative(Stand)	Adult	Male	No	Yes	scaling	runMaD	Penetration-Based Model	3D	33	Hill-type	92	https://simtk.org/projects/runmad
	nowakowski_deep_2022	No	motion	Yes	Yes	Deep reinforcement learning coupled with musculoskeletal modelling for a better understanding of elderly falls	2022	Medical and Biological Engineering and Computing	Q2	Université de technologie de Compiègne;Centrale Lille														OpenSim	Python	ADAM		No	Gait; Fall	Pathological(G); Pathological(F)	Adult	Unspecified	No	No	NA	Custom	NA	3D	8	Unknown	22
	nowakowski_human_2021	Yes	NA	Yes	Yes	Human locomotion with reinforcement learning using bioinspired reward reshaping strategies	2021	Medical and Biological Engineering and Computing	Q2	Université de technologie de Compiègne	Objective Optimization	Deep Reinforcement Learning	DDPG	Neural Network Weights	distance reward; pelvis difference reward	linear combination; cases	No	Fully Predictive	Yes	No	2	EMG	NA	OpenSim	Python	OpenSim-RL	168h	No	Gait; Forward Falling	Normative(G); Normative(F)	Adult	NA	No	No	NA	OpenSim Generic	Hunt-Crossley	2D	8	Hill-type	22
	ogihara_generation_2001	Yes	NA	Yes	Yes	Generation of human bipedal locomotion by a bio-mimetic neuro-musculo-skeletal model	2001	BIOLOGICAL CYBERNETICS	Q2	Keio University	Central Pattern Generator; Reflex-based Control; Muscle-reflex-based Control	Biological Model; Feedback Control	Genetic Algorithm	Control Law Parameters	distance reward; COT	linear combination; cases	No	Fully Predictive	Yes	No	Unknown	Kinematics; Kinetics; GRFs; EMG	NA	NA	Unknown	NA	Unknown	No	Gait	Normative(G)	Adult	Unspecified	No	No	NA	Custom	Linear Spring-Damper	2D	7	Unknown	9
	ogum_learning_2024	Yes	NA	Yes	Yes	Learning to Walk With Deep Reinforcement Learning: Forward Dynamic Simulation of a Physics-Based Musculoskeletal Model of an Osseointegrated Transfemoral Amputee	2024	IEEE Transactions on Neural Systems and Rehabilitation Engineering	Q1	University of Groningen	Objective Optimization	Deep Reinforcement Learning	PPO	Neural Network Weights	pelvis position tracking; joint angle tracking; angular velocity tracking; muscle activations; prosthesis activation penalty	linear combination; exponential terms	Yes	Fully Predictive	Yes	Yes	83	Kinematics	Kinematics	OpenSim	Unknown	NA	Unknown	No	Gait	Amputee(G)	Adult	Both	No	No	NA	gait1415+2	Hunt-Crossley	2D	14	Hill-type	15
	ong_predicting_2019	Yes	NA	Yes	Yes	Predicting gait adaptations due to ankle plantarflexor muscle weakness and contracture using physics-based musculoskeletal simulations	2019	PLoS Computational Biology	Q1	Stanford University	Muscle-reflex-based Control; State Machines; Reflex-based Control	Feedback Control	CMA-ES; Single Shooting Method; PD Control	Control Law Parameters	COT; desired velocity tracking; falling penalty; head acceleration penalty; ligament joint torques penalty	linear combination	No	Fully Predictive	Yes	Yes	83	Kinematics; Kinetics; GRFs; EMG; Metabolic	Kinematics; Kinetics; GRFs	SCONE (OpenSim)	Python	NA	13-20h	Yes	Gait	Normative(G)	Adult	Both	No	No	NA	Custom	Hunt-Crossley	2D	9	Hill-type	18	https://simtk.org/projects/pfdeficitsgait
	ong_simulation-based_2016	No	model	Yes	No	Simulation-Based Design for Wearable Robotic Systems: An Optimization Framework for Enhancing a Standing Long Jump	2016	IEEE Transactions on Biomedical Engineering	Q1	Stanford University														OpenSim	C++	NA		Yes	Jumping	Normative(J)	Adult		No	No	NA	AshbyDelp2006		2D	7	None	0	https://simtk.org/projects/predictive_slj/
	pandy_optimal-control_1990	Yes	NA	Yes	Yes	An Optimal-Control Model for Maximum-Height Human Jumping	1990	Journal of Biomechanics	Q1	Stanford University; University of Maryland	Objective Optimization	Optimal Control	Polak and Mayne (1975)	Muscle Excitations	max. COM height	single objective	No	Fully Predictive	Yes	No	10	Kinematics; GRFs; EMG	NA	Unknown	Unknown	NA	Unknown	No	Squat Jumping	Normative(J)	Adult	Male	No	No	NA	Custom	Nonlinear Torsional Spring-Damper	2D	6	Hill-type	8
	pandy_optimal-control_1995	Yes	NA	Yes	Yes	Optimal-Control of Non-Ballistic Muscular Movements - A Constraint-Based Performance Criterion for Rising From a Chair	1995	Journal of Biomechanical Engineering	Q3	University of Texas	Objective Optimization	Optimal Control	Sequential Quadratic Programming	Muscle Excitations; Simulation Time	muscle force; derivative muscle force	linear combination	No	Fully Predictive	Yes	No	5	GRFs; EMG	NA	NA	NA	NA	Unknown	No	Sit-to-stand; Squat-to-stand	Normative(St)	Adult	Male	No	Yes	scaling	Custom	NA	2D	3	Hill-type	8
	pandy_parameter_1992	Yes	NA	Yes	Yes	A Parameter Optimization Approach for the Optimal-Control of Large-Scale Musculoskeletal Systems	1992	Journal of Biomechanical Engineering	Q3	University of Texas	Objective Optimization	Optimal Control	Parameter Optimization	Muscle Excitations	max. COM height	single objective	No	Fully Predictive	Yes	No	18	Kinematics; GRFs; EMG	NA	NA	NA	NA	48h CPU	No	Jumping	Normative(J)	Adult	Male	No	Yes	scaling	Custom	NA	2D	4	Hill-type	8
	pariser_development_2022	Yes	NA	Yes	Yes	Development and Validation of a Framework for Predictive Simulation of Treadmill Gait	2022	Journal of biomechanical engineering	Q3	University of Delaware	Objective Optimization	Optimal Control	Direct Collocation	Muscle Excitations	muscle activations	linear combination	No	Fully Predictive	Yes	Yes	Unknown	Kinematics; GRFs	Kinematics; GRFs	OpenSim	MATLAB	Opensim Moco	Unknown	Yes	Treadmill Gait	Normative(G)	Adult	Unspecified	No	No	NA	Custom	Hunt-Crossley	2D	10	Hill-type	18	https://simtk.org/projects/treadmill_gait
	park_bidirectional_2023	No	goal	Yes	Yes	Bidirectional GaitNet: A Bidirectional Prediction Model of Human Gait and Anatomical Conditions	2023	Proceedings - SIGGRAPH 2023 Conference Papers	NA
	park_generative_2022	Yes	NA	Yes	No	Generative Gaitnet	2022	SIGGRAPH '22: Special Interest Group on Computer Graphics and Interactive Techniques Conference	NA	Seoul National University	Objective Optimization	Deep Reinforcement Learning	PPO; Cascaded Subsumption Networks	Neural Network Weights	head orientation penalty; head linear velocity rate of change penalty; desired velocity tracking; desired stride tracking; muscle activations	weighted combination; exponential terms	No	Fully Predictive	No	NA	NA	NA	NA	DART	C++; Python	NA	4-5days	Yes	Gait	Normative(G); Pathological(G)	Adult; Child	NA	No	Yes	scaling	Custom	Unknown	3D	50	Hill-type	304	https://github.com/namjohn10/BidirectionalGaitNet
	porsa_direct_2016	Yes	NA	Yes	Yes	Direct Methods for Predicting Movement Biomechanics Based Upon Optimal Control Theory with Implementation in OpenSim	2016	Annals of Biomedical Engineering	Q2	University of Melbourne	Objective Optimization	Optimal Control	Direct Collocation; Direct Shooting	Muscle Excitations; Simulation Time	max. COM height	linear combination	No	Fully Predictive	Yes	No	5	Kinematics; GRFs; EMG	NA	OpenSim	MATLAB	NA	3.4h CPU (DC); 35.5days CPU (DS)	No	Jumping	Normative(J)	Adult	Unspecified	No	No	NA	Generic Gait2392	Hunt-Crossley	2D	10	Hill-type	48
	prasad_dynamic_2024	No	method	Yes	Yes	Dynamic Simulation Framework of the Robot-Assisted Training Platform (RATP)	2024	IEEE Access	Q1	Korea National University of Transportation
	prasad_towards_2024	No	method	Yes	Yes	Towards Personalized Gait Rehabilitation: A User-Centric Framework for Musculoskeletal-Driven Gait Pattern Optimization	2024	2024 IEEE 19th Conference on Industrial Electronics and Applications (ICIEA)	NA	Korea National University of Transportation; Pukyong National University
	price_dynamic_2019	Yes	NA	Yes	Yes	Dynamic optimization of gait with a generalized lower-limb prosthesis model	2019	IEEE International Conference on Rehabilitation Robotics	Q3	University of Massachusetts	Objective Optimization	Optimal Control	Direct Collocation	Muscle Excitations; Prosthesis Parameters	muscle activations; socket loads penalty; prosthesis power penalty; joint angle tracking	linear combination	Yes	Semi-Predictive	Yes	No	8	Kinematics; GRFs	NA	OpenSim	MATLAB	IPOPT	Unknown	No	Gait	Amputee(G)	Adult	Unspecified	No	No	NA	Custom	Hunt-Crossley	2D	15	Hill-type	15
	price_minimum_2023	Yes	NA	Yes	Yes	Minimum effort simulations of split-belt treadmill walking exploit asymmetry to reduce metabolic energy expenditure	2023	Journal of Neurophysiology	Q2	University of Massachusetts	Objective Optimization	Optimal Control	Direct Collocation	Muscle Excitations	muscle activations; COT	linear combination	No	Fully Predictive	Yes	No	33	Kinematics; GRFs	NA	OpenSim	NA	OpenSimMoco; IPOPT;CasADI	2.5-5.3h (muscle fatigue); 17.4-35.5h (COT)	Yes	Treadmill gait	Normative(G)	Adult	Both	No	No	NA	Custom	Hunt-Crossley	2D	13	Hill-type	24
	puladi_tolerable_2023	Yes	NA	Yes	No	Tolerable degree of muscle sacrifice when harvesting a vastus lateralis or myocutaneous anterolateral thigh flap	2023	Journal of Plastic, Reconstructive and Aesthetic Surgery	Q1	University Hospital RWTH Aachen; Delft University of Technology; Trauma Center Bergmannstrost Halle	Muscle-reflex-based Control; State Machines; Reflex-based Control	Feedback Control	CMA-ES; PD Control	Control Law Parameters	COT; speed range penalty	linear combination	No	Fully Predictive	No	No	NA	NA	NA	SCONE (OpenSim)	NA	NA	Unknown	No	Gait	Normative(G); Pathological(G)	Adult	NA	No	No	NA	Custom	Hunt-Crossley	2D	9	Hill-type	22
	qin_muscle-driven_2022	Yes	NA	Yes	Yes	Muscle-driven virtual human motion generation approach based on deep reinforcement learning	2022	Computer Animation and Virtual Worlds	Q2	Southeast University	Objective Optimization	Deep Reinforcement Learning; SPD Control	PPO; Curriculum Learning	Neural Network Weights	motion layer: segment pose tracking; angular velocity tracking; end-effector position tracking; COM position tracking; distance reward; muscle layer: muscle activations; joint accelerations tracking; end-effector accelerations tracking	weighted combination; exponential terms	Yes	Fully Predictive	Yes	Yes	Unknown	Kinematics; EMG	Kinematics	DART	Python	Pytorch	58-64h	No	Gait; Running; Jumping	Normative(G); Normative(Ru); Normative(J)	Adult	Unspecified	No	No	NA	Custom	Unknown	3D	47	Hill-type; Haeufle-type	154
	raasch_locomotor_1999	No	motion	Yes	Yes	Locomotor strategy for pedaling: Muscle groups and biomechanical functions	1999	Journal of Neurophysiology	Q2
	raasch_muscle_1997	No	motion	Yes	Yes	Muscle coordination of maximum-speed pedaling	1997	Journal of Biomechanics	Q1
	rahmati_prediction_2018	No	pdf not found	No	Yes	Prediction of human gait trajectories during the SSP using a neuromusculoskeletal modeling: A challenge for parametric optimization	2018	Technology and Health Care	Q3
	ramadan_neuromuscular_2022	Yes	NA	Yes	Yes	A neuromuscular model of human locomotion combines spinal reflex circuits with voluntary movements	2022	Scientific Reports	Q1	Ruhr University Bochum; University of Delaware; Carnegie Mellon University	Muscle-reflex-based Control; State Machines; Reflex-based Control	Feedback Control	CMA-ES; PD Control	Control Law Parameters	falling penalty; steadiness reward	linear combination; cases	No	Fully Predictive	Yes	Yes	24	Kinematics	Kinematics	NA	MATLAB	NA	Unknown	Yes	Gait; Obstacle Avoidance; Leg Swing	Normative(G); Normative(Ob); Normative(Sw)	Adult	Both	No	No	NA	Custom	Spring-Damper	2D	14	Hill-type	22	https://github.com/hendrikreimann/FlexibleWalker/tree/main
	ridderikhoff_jumping_1999	Yes	NA	Yes	Yes	Jumping for distance: Control of the external force in squat jumps	1999	Medicine and Science in Sports and Exercise	Q1	Institute for Fundamental and Clinical Human Movement Sciences	Objective Optimization	Optimal Control	Simplex Algorithm	Muscle Excitations	max. COM height	single objective	No	Fully Predictive	Yes	No	5	Kinematics; Kinetics; GRFs	NA	Unknown	Unknown	NA	Unknown	No	Vertical Jumping; Long Jumping	Normative(J)	Adult	Male	No	No	NA	Custom	Unknown	2D	4	Hill-type	6
	roos_influence_2013	No	model	Yes	Yes	Influence of neuromuscular noise and walking speed on fall risk and dynamic stability in a 3D dynamic walking model	2013	Journal of Biomechanics	Q1
	ruckert_learned_2013	No	motion	Yes	Yes	Learned parametrized dynamic movement primitives with shared synergies for controlling robotic and musculoskeletal systems	2013	Frontiers in Computational Neuroscience	Q3
	russo_sensory_2021	Yes	NA	Yes	Yes	Sensory modulation of gait characteristics in human locomotion: A neuromusculoskeletal modeling study	2021	PLoS Computational Biology	Q1	École polytechnique fédérale de Lausanne; University of Geneva	Muscle-reflex-based Control; State Machines; Reflex-based Control	Feedback Control	CMA-ES; PD Control	Control Law Parameters	falling penalty; desired velocity tracking; desired step length tracking; desired step duration tracking; COT; joint angles penalty; head acceleration penalty	linear combination	No	Fully Predictive	Yes	No	85	Kinematics; GRFs; EMG	NA	SCONE (OpenSim)	Python	NA	Unknown	Yes	Gait	Normative(G)	Adult	Both	No	No	NA	Custom	Hunt-Crossley	2D	9	Hill-type	18	https://zenodo.org/records/4719785
	santos_optimal_2016	No	pdf not found	No	Yes	An optimal control framework to predict gait patterns resulting from changes in musculoskeletal properties	2016	Proceedings of the 6th IASTED International Conference on Modelling, Simulation and Identification, MSI 2016	NA
	santos_predictive_2017	Yes	NA	Yes	Yes	Predictive simulation of diabetic gait: Individual contribution of ankle stiffness and muscle weakening	2017	Gait and Posture	Q1	FEI University; Federal University of Amazonas; University of Sao Paulo	Objective Optimization	Optimal Control	Direct Collocation	Muscle Excitations; Simulation Time	muscle activations; joint angle tracking; GRF tracking	linear combination	Yes	Semi-Predictive	Yes	No	Unknown	Kinematics	NA	NA	MATLAB	PROPT; SNOPT	Unknown	No	Gait	Normative(G); Pathological(G)	Adult	Unspecified	No	No	NA	Custom	Nonlinear Spring-Damper	2D	9	Hill-type	16
	seo_new_2015	Yes	NA	Yes	Yes	A new adaptive frequency oscillator for gait assistance	2015	Proceedings - IEEE International Conference on Robotics and Automation	-	Samsung Advanced Institute of Technology	Muscle-reflex-based Control; State Machines; Reflex-based Control	Feedback Control	NA; PD Control	NA	NA	NA	No	Fully Predictive	No	NA	NA	NA	NA	NA	NA	NA	NA	No	Gait	Assisted(G)	Adult	Unspecified	No	No	NA	Custom	NA	2D	8	Hill-type	7
	seth_neuromusculoskeletal_2007	No	method	Yes	Yes	A neuromusculoskeletal tracking method for estimating individual muscle forces in human movement	2007	Journal of Biomechanics	Q1
	shachykov_closed-loop_2019	Yes	NA	Yes	Yes	Closed-loop Central Pattern Generator Control of Human Gaits in OpenSim Simulator	2019	Proceedings of the International Joint Conference on Neural Networks	-	Université de Lorraine; National Technical University of Ukraine	Central Pattern Generator; Reflex-based Control; Muscle-reflex-based Control	Biological Model; Feedback Control	BlackBox	Control Law Parameters	joint angle tracking	single objective	Yes	Fully Predictive	Yes	No	3	Kinematics	NA	OpenSim	C++; Python	SWIG	Unknown	No	Gait	Normative(G); Pathological(G)	Adult	Unspecified	No	Yes	scaling	Gait2de	NA	2D	Unknown	Hill-type	44
	shachykov_cpg-based_2017	Yes	NA	Yes	Yes	CPG-based circuitry for controlling musculoskeletal model of human locomotor system	2017	2017 IEEE Biomedical Circuits and Systems Conference, BioCAS 2017 - Proceedings	NA	Université de Lorraine; National Technical University of Ukraine	Central Pattern Generator; Reflex-based Control	Biological Model; Feedback Control	NA	NA	NA	NA	No	Fully Predictive	Yes	No	20	Kinematics	NA	NA	MATLAB	NA	NA	No	Gait	Normative(G)	Adult	Unspecified	No	No	NA	Gait2de	NA	2D	9	Hill-type	12
	shachykov_simulation_2022	Yes	NA	Yes	Yes	Simulation of Spinal Muscle Control in Human Gait Using OpenSim	2022	IEEE Transactions on Medical Robotics and Bionics	Q1	Université de Lorraine; Université Grenoble Alpes	Central Pattern Generator; Muscle-reflex-based Control; Synergy-based Control; Reflex-based Control	Biological Models; Feedback Control	BlackBox; PD Control	Control Law Parameters	joint angle tracking; muscle excitation tracking	linear combination	Yes	Fully Predictive	Yes	No	Unknown	Kinematics; EMG	NA	OpenSim	Unknown	NA	Unknown	No	Gait	Normative(G); Pathological(G)	Adult	Unspecified	No	Yes	scaling	Custom	Hunt-Crossley	2D	9	Hill-type	46
	shanmuga_prasad_gait_2024	No	goal	Yes	Yes	Gait pattern modification based on ground contact adaptation using the robot-assisted training platform (RATP)	2024	Medical and Biological Engineering and Computing	Q2	Korea National University of Transportation
	shu_modulation_2022	No	goal	Yes	Yes	Modulation of Prosthetic Ankle Plantarflexion Through Direct Myoelectric Control of a Subject-Optimized Neuromuscular Model	2022	IEEE Robotics and Automation Letters	Q1
	song_evaluation_2017	Yes	NA	Yes	Yes	Evaluation of a Neuromechanical Walking Control Model Using Disturbance Experiments	2017	Frontiers in Computational Neuroscience	Q3	Carnegie Mellon University	Muscle-reflex-based Control; State Machines; Reflex-based Control	Feedback Control	CMA-ES; PD Control	Control Law Parameters	COT; desired velocity tracking	linear combination	No	Fully Predictive	Yes	No	Unknown	EMG	NA	Simscape Multibody	MATLAB	NA	Unknown	No	Gait	Normative(G); Disrupted(G)	Adult	Unspecified	No	Yes	scaling	Custom	Non-Linear Spring Damper	2D	9	Hill-type	18
	song_neural_2015	Yes	NA	Yes	Yes	A neural circuitry that emphasizes spinal feedback generates diverse behaviours of human locomotion	2015	Journal of Physiology	Q1	Carnegie Mellon University	Muscle-reflex-based Control; State Machines; Reflex-based Control	Feedback Control	CMA-ES; PD Control	Control Law Parameters	falling penalty; COT; desired velocity tracking; steadiness reward	linear combination; cases	No	Fully Predictive	Yes	Yes	Unknown	Kinematics; Kinetics; GRFs; EMG	Kinematics; Kinetics; GRFs; EMG	Simscape Multibody	MATLAB	NA	1day	No	Gait	Normative(G)	Adult	Unspecified	No	Yes	scaling	GeyerHerr2010	Nonlinear Spring-Damper	3D	12	Hill-type	22	https://physoc.onlinelibrary.wiley.com/doi/10.1113/JP270228
	spagele_multi-phase_1999	Yes	NA	Yes	Yes	A multi-phase optimal control technique for the simulation of a human vertical jump	1999	Journal of Biomechanics	Q1	University of Stuttgart	Objective Optimization	Optimal Control	Multiple Shooting Method	Muscle Excitations	other	NA	No	Fully Predictive	Yes	No	Unknown	Kinematics	NA	Unknown	Unknown	NA	Unknown	No	Vertical Jumping	Normative(J)	Adult	Unspecified	No	No	NA	Custom	Unknown	2D	6	Unknown	9
	sreenivasa_optimal_2017	No	model	Yes	Yes	Optimal control based stiffness identification of an ankle-foot orthosis using a predictive walking model	2017	Frontiers in Computational Neuroscience	Q3
	sturdy_psoas_2024	No	method	Yes	Yes	Psoas force recruitment in full-body musculoskeletal movement simulations is restored with a geometrically informed cost function weighting	2024	Journal of Biomechanics	Q1	Colorado School of Mines; Naval Health Research Center
	su_musculoskeletal_2023	Yes	NA	Yes	Yes	Musculoskeletal simulations to examine the effects of accentuated eccentric loading (AEL) on jump height	2023	PEERJ	Q1	The University of Queensland; University of Exeter	Objective Optimization	Optimal Control	fminsearchbnd	Muscle Excitations	max. COM height; knee overextension penalty	linear combination; cases	No	Fully Predictive	No	NA	NA	NA	NA	OpenSim	MATLAB	NA	Unknown	Yes	Countermovement Jumping	Normative(J)	Adult	NA	No	Yes	scaling	Custom	Hunt-Crossley	2D	3	Hill-type	4	https://peerj.com/articles/14687/#supplemental-information
	su_simulating_2023	Yes	NA	Yes	Yes	Simulating human walking: a model-based reinforcement learning approach with musculoskeletal modeling	2023	Frontiers in Neurorobotics	Q2	KTH Royal Institute of Technology	Muscle-reflex-based Control; Objective Optimization; Reflex-based Control	Deep Reinforcement Learning	CMA-ES	Neural Network Weights	time reward; muscle activations; desired velocity tracking; pelvis tilt penalty; falling penalty	linear combination	No	Fully Predictive	Yes	Yes	8	Kinematics; GRFs; EMG	Kinematics	OpenSim	Python	OpenAI Gym; OpenSim-RL	12-18h	No	Gait	Normative(G)	Adult	Both	No	No	NA	Custom	Hunt-Crossley	2D	9	Hill-type	18	https://www.frontiersin.org/articles/10.3389/fnbot.2023.1244417/full
	sultan_nonlinear_2018	No	model	Yes	Yes	Nonlinear control synthesis of biomechanical sit to stand movement	2018	2018 22nd International Conference on System Theory, Control and Computing, ICSTCC 2018 - Proceedings	NA
	sun_languagedirected_2024	No	goal	Yes	Yes	A language‐directed virtual human motion generation approach based on musculoskeletal models	2024	Computer Animation and Virtual Worlds	Q2	Southeast University
	taga_emergence_1994	No	model	Yes	Yes	Emergence of bipedal locomotion through entrainment among the neuro-musculo-skeletal system and the environment	1994	Physica D: Nonlinear Phenomena	Q1
	taga_model_1995	Yes	NA	Yes	No	A model of the neuro-musculo-skeletal system for human locomotion II. Real-time adaptability under various constraints	1995	Biological Cybernetics	Q2	University of Tokyo	Central Pattern Generator; Reflex-based Control	Biological Model; Feedback Control	NA	NA	NA	NA	No	Fully Predictive	No	NA	NA	NA	NA	NA	NA	NA	NA	No	Gait	Normative(G); Disrupted(G); Loaded(G)	Adult	Unspecified	No	No	NA	Custom	NA	2D	9	NA	20
	taga_model_1995	No	pdf not found	No	Yes	A Model of the Neuro-Musculo-Skeletal System for Human Locomotion 1. Emergence of Basic Gait	1995	Biological Cybernetics	Q2
	taga_model_1998	Yes	NA	Yes	Yes	A model of the neuro-musculo-skeletal system for anticipatory adjustment of human locomotion during obstacle avoidance	1998	Biological Cybernetics	Q2	University of Tokyo	Central Pattern Generator; Reflex-based Control	Biological Model	Discrete Movement Generator	NA	NA	NA	No	Fully Predictive	No	NA	NA	NA	NA	NA	NA	NA	NA	No	Obstacle Avoidance	Normative(Ob)	Adult	Unspecified	No	No	NA	Custom	NA	2D	9	NA	20
	taga_nonlinear_1996	No	paper type	Yes	Yes	A Nonlinear Dynamical Model of the Neuro-musculo-skeletal System for Pathological Gaits	1996	Japanese Journal of Medical Electronics and Biological Engineering	NA
	taga_self-organized_1991	No	model	Yes	Yes	Self-organized control of bipedal locomotion by neural oscillators in unpredictable environment	1991	Biological Cybernetics	Q2
	tamura_contribution_2020	Yes	NA	Yes	Yes	Contribution of Phase Resetting to Adaptive Rhythm Control in Human Walking Based on the Phase Response Curves of a Neuromusculoskeletal Model	2020	Frontiers in Neuroscience	Q2	Kyoto University; The University of Electro-Communications; Dokkyo Medical University	Central Pattern Generator; Synergy-based Control; Reflex-based Control	Biological Model; Feedback Control	PD Control	NA	NA	NA	No	Fully Predictive	No	NA	NA	NA	NA	NA	NA	NA	NA	No	Treadmill gait	Normative(G)	Adult	Unspecified	No	No	NA	Custom	Linear Spring-Damper	2D	9	Hill-type	18
	tomasi_identification_2023	Yes	NA	Yes	Yes	Identification of Motor Control Objectives in Human Locomotion via Multi-Objective Inverse Optimal Control	2023	Journal of Computational and Nonlinear Dynamics	Q2	Università di Pisa	Objective Optimization	Optimal Control; Bilevel Optimization; Inverse Optimal Control	Direct Collocation; patternsearch	Muscle Excitations; Cost Function Weights	tracking other; muscle activations; trunk excitation; joint accelerations penalty; passive joint torques penalty; COT	weighted Chebyshev norm	Yes	Fully Predictive	Yes	Yes	1	Kinematics; Kinetics; GRFs; EMG	Kinematics; Kinetics; GRFs	OpenSim	MATLAB	CasADi; IPOPT; Global Optimization Toolbox	4-9h	No	Gait	Normative(G)	Adult	Female	No	Yes	scaling	Falisse2019	Hunt-Crossley	3D	29	Hill-type	92
	tomasi_muscle_2020	No	pdf not found	No	Yes	Muscle contracture modeling and optimal control for crouch gait prediction	2020	Proceedings of the ASME Design Engineering Technical Conference	NA
	towhidkhah_model_1997	No	paper type	Yes	Yes	Model predictive impedance control: A model for joint movement	1997	Journal of Motor Behavior	Q3
	umberger_muscle_2006	No	motion	Yes	Yes	Muscle fiber type effects on energetically optimal cadences in cycling	2006	Journal of Biomechanics	Q1
	van_den_bogert_implicit_2011	Yes	NA	Yes	Yes	Implicit methods for efficient musculoskeletal simulation and optimal control	2011	IUTAM Symposium on Human Body Dynamics	NA	Orchard Kinetics LLC; Case Western Reserve University; Aberystwyth University; University of Innsbruck	Objective Optimization	Optimal Control	Direct Collocation	Muscle Excitations	joint angle tracking; GRF tracking; muscle activations	linear combination	Yes	Semi-Predictive	Yes	No	Unknown	Kinematics; GRFs; EMG	NA	OpenSim	MATLAB; C	IPOPT; SNOPT	<1h	No	Gait	Amputee(G)	Adult	Unspecified	No	No	NA	Custom	Nonlinear Spring-Damper	2D	9	Hill-type	16
	van_den_bogert_predictive_2012	Yes	NA	Yes	Yes	Predictive musculoskeletal simulation using optimal control: Effects of added limb mass on energy cost and kinematics of walking and running	2012	Proceedings of the Institution of Mechanical Engineers, Part P: Journal of Sports Engineering and Technology	Q2	Cleveland State University	Objective Optimization	Optimal Control	Direct Collocation	Muscle Excitations	joint angle tracking; GRF tracking; muscle activations; desired period tracking	linear combination	Yes	Semi-Predictive	Yes	No	1	Kinematics; GRFs	NA	NA	MATLAB; C	SNOPT; IPOPT	5-10min	No	Gait; Running	Normative(G); Normative(Ru); Loaded(G); Loaded(Ru)	Adult	Male	No	No	NA	Custom	Nonlinear Spring-Damper	2D	9	Hill-type	16
	van_der_kruk_is_2024	Yes	NA	Yes	No	Is increased trunk flexion in standing up related to muscle weakness or pain avoidance in individuals with unilateral knee pain; a simulation study	2024	Frontiers in Bioengineering and Biotechnology	Q1	Delft University of Technology	Muscle-reflex-based Control; State Machines; Reflex-based Control	Feedback Control	CMA-ES; PD Control	Control Law Parameters	speed range penalty; joint angles penalty; head acceleration penalty; COT; muscle activations; joint overextension penalty; reserve actuator penalty; falling penalty; pelvis position tracking	linear combination	Yes	Fully Predictive	Yes	No	50	Kinematics; EMG	NA	SCONE (OpenSim)	NA	NA	Unknown	Yes	Sit-to-walk	Normative(Stw); Pathological(Stw)	Adult	Both	No	No	NA	H1120	Hunt-Crossley	2D	11	Hill-type	20
	van_der_kruk_planar_2024	Yes	NA	Yes	No	A planar neuromuscular controller to simulate compensation strategies in the sit-to-walk movement	2024	PLoS ONE	Q1	Delft University of Technology	Muscle-reflex-based Control; State Machines; Reflex-based Control	Feedback Control	CMA-ES; PD Control	Control Law Parameters	speed range penalty; joint angles penalty; head acceleration penalty; COT; muscle activations; joint overextension penalty; reserve actuator penalty; falling penalty; pelvis position tracking	linear combination	Yes	Fully Predictive	Yes	No	50	Kinematics; GRFs; EMG	NA	SCONE (OpenSim)	NA	NA	Unknown	Yes	Sit-to-walk	Normative(Stw)	Adult	Both	No	No	NA	H1120	Hunt-Crossley	2D	11	Hill-type	20
	van_soest_which_2000	No	motion	Yes	Yes	Which factors determine the optimal pedaling rate in sprint cycling?	2000	Medicine and Science in Sports and Exercise	Q1
	vanrenterghem_is_2008	Yes	NA	Yes	Yes	Is energy expenditure taken into account in human sub-maximal jumping? - A simulation study	2008	Journal of Electromyography and Kinesiology	Q1	Liverpool John Moores University; Ghent University; Vrije Universiteit Amsterdam	Objective Optimization	Optimal Control	Parallel Genetic Algorithm	Muscle Excitations	muscle mechanical work; desired height penalty	linear combination; states	No	Fully Predictive	Yes	No	10	Kinematics	NA	Unknown	Unknown	NA	Unknown	No	Vertical Jumping; Sub-Maximal Vertical Jumping	Normative(J)	Adult	Male	No	No	NA	Custom	Spring-Damper	2D	4	Hill-type	6
	veerkamp_evaluating_2021	Yes	NA	Yes	Yes	Evaluating cost function criteria in predicting healthy gait	2021	Journal of Biomechanics	Q1	Vrije Universiteit Amsterdam; Griffith University; Delft University of Technology	Muscle-reflex-based Control; State Machines; Reflex-based Control	Feedback Control	CMA-ES; Single Shooting Method; PD Control	Control Law Parameters	COT; muscle activations; head acceleration penalty; derivative GRF penalty; knee overextension penalty	linear combination	No	Fully Predictive	Yes	Yes	10	Kinematics; Kinetics; GRFs; EMG	Kinematics; Kinetics; GRFs; EMG	SCONE (OpenSim)	Python; MATLAB	NA	Unknown	No	Gait	Normative(G)	Adult	Both	No	Yes	scaling	Custom	Hunt-Crossley	2D	9	Hill-type	18
	veerkamp_predicting_2023	Yes	NA	Yes	Yes	Predicting Gait Patterns of Children With Spasticity by Simulating Hyperreflexia	2023	Journal of Applied Biomechanics	Q2	Vrije Universiteit Amsterdam; Griffith University; Delft University of Technology	Muscle-reflex-based Control; State Machines	Feedback Control	CMA-ES; Surrogate Optimization; PD Control	Control Law Parameters	inner: COT; head acceleration penalty; derivative GRF penalty; knee overextension penalty; muscle activations; other; outer: joint angle tracking; joint moment tracking	linear combination	Yes	Fully Predictive	Yes	Yes	17	Kinematics; Kinetics; GRFs; EMG	Kinematics; Kinetics; GRFs; EMG	SCONE (OpenSim)	MATLAB; Python	NA	5days	No	Gait	Normative(G); Pathological(G)	Child	Both	No	Yes	scaling	Custom	Hunt-Crossley	2D	9	Hill-type	18
	veerkamp_predictive_2024	Yes	NA	Yes	No	Predictive simulations identify potential neuromuscular contributors to idiopathic toe walking	2024	Clinical Biomechanics	Q2	Vrije Universiteit Amsterdam; Griffith University; Griffith Centre of Biomedical & Rehabilitation Engineering; Delft University of Technology; Queensland Children's Hospital; Erasmus Medical Center; Emma Children's Hospital Amsterdam UMC	Muscle-reflex-based Control; State Machines; Reflex-based Control	Feedback Control	CMA-ES; PD Control	Control Law Parameters	COT; GRFs penalty; muscle activations; knee overextension penalty; head stability penalty; other	linear combination	No	Fully Predictive	Yes	Yes	17	Kinematics; Kinetics; GRFs; EMG	Kinematics; Kinetics; GRFs; EMG	SCONE (OpenSim)	NA	NA	14days	No	Gait	Pathological(G)	Child	Both	No	No	NA	Custom	Hunt-Crossley	2D	9	Hill-type	18
	vega_computational_2022	No	method	Yes	Yes	Computational evaluation of psoas muscle influence on walking function following internal hemipelvectomy with reconstruction	2022	Frontiers in Bioengineering and Biotechnology	Q1	Rice University; University of Texas; University of California; Universitat Politècnica de Catalunya														OpenSim	MATLAB	NA		No	Gait	Normative(G); Pathological(G)	Adult	NA	No	Yes	scaling; muscle properties; joint axes; ground contact parameters	Custom		3D	31	Hill-type	148
	wang_alternative_2007	No	model	Yes	Yes	Alternative formulations for optimization-based human gait planning	2007	Collection of Technical Papers - AIAA/ASME/ASCE/AHS/ASC Structures, Structural Dynamics and Materials Conference	NA
	wang_design_2022	Yes	NA	Yes	Yes	Design of a control framework for lower limb exoskeleton rehabilitation robot based on predictive assessment	2022	Clinical Biomechanics	Q2	Beibu Gulf University	Muscle-reflex-based Control; State Machines; Reflex-based Control	Feedback Control	CMA-ES; PD Control	Control Law Parameters	COT; desired velocity tracking; head stability penalty	linear combination	No	Fully Predictive	Yes	No	20	Kinematics; Kinetics; EMG	NA	SCONE (OpenSim)	MATLAB; Python	NA	Unknown	No	Gait	Normative(G); Pathological(G)	Adult	Both	No	No	NA	Custom	Hunt-Crossley	2D	9	Hill-type	18
	wang_optimizing_2012	Yes	NA	Yes	Yes	Optimizing locomotion controllers using biologically-based actuators and objectives	2012	ACM Transactions on Graphics	Q1	Stanford University	Muscle-reflex-based Control; State Machines; Reflex-based Control	Feedback Control	CMA-ES; PD Control	Control Law Parameters	COT; trunk excitation penalty; ligament joint torques penalty; desired velocity tracking; falling penalty; head orientation penalty; head linear velocity rate of change penalty; pelvis orientation tracking; foot contact penalty	linear combination	No	Fully Predictive	Yes	Yes	20	Kinematics; Kinetics	Kinematics	Open Dynamics Engine	MATLAB	NA	10h	No	Gait; Running	Normative(G); Normative(Ru)	Adult	Both	No	No	NA	Custom	Spring-Damper	3D	30	Hill-type	16
	wang_terrain_2019	Yes	NA	Yes	Yes	Terrain Adaptive Walking of Biped Neuromuscular Virtual Human Using Deep Reinforcement Learning	2019	IEEE Access	Q1	Southeast University	Muscle-reflex-based Control; State Machines; Objective Optimization; Reflex-based Control	Feedback Control; Deep Reinforcement Learning	PPO; PSO; PD Control	Control Law Parameters; Neural Network Weights	PSO: falling penalty; COT; desired velocity tracking; steadiness reward; other; PPO: falling penalty; desired velocity tracking; joint overextension penalty	exponential terms; cases	No	Fully Predictive	Yes	No	20	Kinematics; Kinetics	NA	NA	MATLAB	NA	Unknown	No	Gait; Ascend Ramps; Obstacle Avoidance	Normative(G); Normative(Ra); Normative(Ob)	Adult	Both	No	No	NA	Custom	Unknown	3D	14	Hill-type	20
	waterval_interacting_2023	Yes	NA	Yes	No	Interacting effects of AFO stiffness, neutral angle and footplate stiffness on gait in case of plantarflexor weakness: A predictive simulation study.	2023	Journal of Biomechanics	Q1	Vrije Universiteit Amsterdam; Griffith University; Griffith Centre of Biomedical & Rehabilitation Engineering; Delft University of Technology; Erasmus Medical Center	Muscle-reflex-based Control; State Machines; Reflex-based Control	Feedback Control	CMA-ES; PD Control	Control Law Parameters; Initial Joint Angles	head acceleration penalty; falling penalty; COT; plantarflexor activations; ankle overextension penalty; knee overextension penalty	linear combination	No	Fully Predictive	Yes	No	12	Kinematics; Kinetics	NA	SCONE (OpenSim)	NA	NA	Unknown	No	Gait	Normative(G); Assisted(G); Pathological(G)	Adult	Both	No	No	NA	Custom	Hunt-Crossley	2D	11	Hill-type	22
	waterval_interaction_2023	Yes	NA	Yes	Yes	The interaction between muscle pathophysiology, body mass, walking speed and ankle foot orthosis stiffness on walking energy cost: a predictive simulation study	2023	Journal of Neuroengineering and Rehabilitation	Q1	Vrije Universiteit Amsterdam; Griffith University; Delft University of Technology	Muscle-reflex-based Control; State Machines; Reflex-based Control	Feedback Control	CMA-ES; PD Control	Control Law Parameters; Initial Joint Angles	head acceleration penalty; falling penalty; muscle activations; COT; plantarflexor activations; ankle overextension penalty; knee overextension penalty	linear combination	No	Fully Predictive	Yes	Yes	11	Kinematics; Kinetics	Kinematics; Kinetics	SCONE (OpenSim)	Python	NA	Unknown	No	Gait	Normative(G); Pathological(G); Assisted(G)	Adult	Both	No	No	NA	Custom	Hunt-Crossley	2D	9	Hill-type	18	https://jneuroengrehab.biomedcentral.com/articles/10.1186/s12984-023-01239-z#Sec12
	waterval_validation_2021	Yes	NA	Yes	Yes	Validation of forward simulations to predict the effects of bilateral plantarflexor weakness on gait	2021	Gait and Posture	Q1	Vrije Universiteit Amsterdam; Delft University of Technology	Muscle-reflex-based Control; State Machines; Reflex-based Control	Feedback Control	PID Control; CMA-ES	Control Law Parameters; Initial Joint Angles	COT; muscle activations; head acceleration penalty; knee overextension penalty; ankle overextension penalty; falling penalty	linear combination	No	Fully Predictive	Yes	Yes	16	Kinematics; Kinetics; GRFs; EMG; Metabolic	Kinematics; Kinetics; GRFs; Metabolic	SCONE (OpenSim)	Python	NA	Unknown	No	Gait	Normative(G); Pathological(G)	Adult	Both	No	Yes	scaling	Custom	Hunt-Crossley	2D	9	Hill-type	18
	weng_human_2023	Yes	NA	Yes	Yes	Human Gait Cost Function Varies With Walking Speed: An Inverse Optimal Control Study	2023	IEEE Robotics and Automation Letters	Q1	University of Alberta; University ofWaterloo	Objective Optimization	Optimal Control; Bilevel Optimization	Direct Collocation; AR-IOC	Muscle Excitations; Cost Function Weights	inner: muscle activations; ligament joint torques penalty; trunk excitation; COM acceleration penalty; foot sliding penalty; COM distance penalty; outer: tracking other	linear combination	Yes	Fully Predictive	Yes	Yes	5	Kinematics; GRFs; EMG	Kinematics; GRFs	OpenSim	Unknown	NA	Unknown	No	Gait	Normative(G)	Adult	Both	No	Yes	scaling	gait10dof18musc	Hunt-Crossley	2D	12	Hill-type	18
	weng_natural_2021	Yes	NA	Yes	Yes	Natural Walking With Musculoskeletal Models Using Deep Reinforcement Learning	2021	IEEE Robotics and Automation Letters	Q1	University of Waterloo	Objective Optimization	Deep Reinforcement Learning	PPO; Curriculum Learning	Neural Network Weights	muscle activations; passive joint torques penalty; foot position tracking; COM jerk penalty; desired velocity tracking; foot step reward; falling penalty	linear combination; cases	No	Fully Predictive	Yes	Yes	8	Kinematics	Kinematics	OpenSim	Python	OpenSim-RL	1.5h training	No	Gait	Normative(G)	Adult	Both	No	No	NA	NeurIPS2017	Hunt-Crossley	2D	9	Hill-type	18	https://ieeexplore.ieee.org/document/9382086/media#media
	weng_recovering_2022	No	paper type	Yes	No	Recovering Optimal Cost Functions for Natural Walking: From Musculoskeletal Simulation to Exoskeleton Control	2022	/	NA	University of Waterloo														OpenSim	MATLAB	IPOPT		No	Gait	Normative(G)	Adult	Both	No	Yes	scaling; muscle properties; ground contact parameters	gait10dof18musc	Hunt-Crossley	2D	10	Hill-type	18
	xiang_hybrid_2023	No	pdf not found	No	Yes	Hybrid musculoskeletal model-based 3D asymmetric lifting prediction and comparison with symmetric lifting	2023	Proceedings of the Institution of Mechanical Engineers, Part H: Journal of Engineering in Medicine	Q2
	yokota_sit--stand_2016	Yes	NA	Yes	Yes	Sit-to-stand motion analysis using multiobjective genetic algorithm based on musculoskeletal model simulation	2016	IEEJ Journal of Industry Applications	Q2	Nagoya Institute of Technology; Meijo University	Objective Optimization	Optimal Control	Genetic Algorithm; SPEA2	Muscle Excitations	muscle activations; knee overextension penalty; joint angle tracking; muscle weight parameter	multi-objective genetic algorithm	No	Fully Predictive	Yes	No	5	EMG	NA	NA	NA	NA	Unknown	No	Sit-to-stand	Normative(St)	Adult	Male	No	No	NA	Custom	Spring-Damper	2D	12	Hill-type	19
	yoshioka_effect_2010	Yes	NA	Yes	Yes	The effect of bilateral asymmetry of muscle strength on jumping height of the countermovement jump: A computer simulation study	2010	Journal of Sports Sciences	Q1	University of Tokyo; Nipissing University	Objective Optimization	Optimal Control	Bremermann's method (1970)	Muscle Excitations	max. COM height	single objective	No	Fully Predictive	Yes	No	5	Kinematics; GRFs; EMG	NA	Unknown	Unknown	NA	Unknown	No	Vertical Jumping	Pathological(J)	Adult	Male	No	No	NA	Custom	Nonlinear Spring-Damper	3D	18	Hill-type	30
	yoshioka_effect_2011	No	duplicate	Yes	Yes	The effect of bilateral asymmetry of muscle strength on the height of a squat jump: A computer simulation study	2011	Journal of Sports Sciences	Q1
	yu_artificial_2007	Yes	NA	Yes	Yes	An artificial reflex improves the perturbation-resistance of a human walking simulator	2007	Medical and Biological Engineering and Computing	Q2	Chiba University	Central Pattern Generator; Reflex-based Control	Biological Model; Feedback Control	NA	NA	NA	NA	No	Fully Predictive	Yes	Yes	10	Kinematics	Kinematics	NA	MATLAB	NA	NA	No	Gait	Normative(G)	Adult	Male	No	No	NA	Custom	NA	2D	6	NA	10
	zhang_boosting_2023	No	method	Yes	Yes	Boosting Personalized Musculoskeletal Modeling With Physics-Informed Knowledge Transfer	2023	IEEE Transactions on Instrumentation and Measurement	Q1
	zhang_framework_2020	No	method	Yes	Yes	A Framework of a Lower Limb Musculoskeletal Model With Implemented Natural Proprioceptive Feedback and Its Progressive Evaluation	2020	IEEE Transactions on Neural Systems and Rehabilitation Engineering	Q1
	zhang_integrating_2024	No	method	Yes	Yes	Integrating musculoskeletal simulation and machine learning: a hybrid approach for personalized ankle-foot exoskeleton assistance strategies	2024	Frontiers in Bioengineering and Biotechnology	Q1	The University of Tokyo; Dalian University of Technology
	zhang_model_2006	Yes	NA	Yes	Yes	Model and control of the locomotion of a biomimic musculoskeletal biped	2006	Artificial Life and Robotics	Q3	Nanyang Technological University	Central Pattern Generator; Reflex-based Control	Biological Model; Feedback Control; Neural Networks	PD Control	NA	NA	NA	Yes	Semi-Predictive	Yes	No	Unknown	Kinematics	NA	NA	MATLAB	Simulink	NA	No	Gait	Normative(G)	Adult	Unspecified	No	No	NA	Custom	Unknown	2D	9	Hill-type	18
	zhou_efficient_2019	No	goal	Yes	No	Efficient and Robust Reinforcement Learning with Uncertainty-based Value Expansion	2019	/	NA	Baidu Online Network Technology														OpenSim	Python	OpenAI Gym		No	Gait; Running	Normative(G); Normative(Ru)	Adult	NA	No	No	NA	NeurIPS2019		3D	14	Hill-type	22
	zmitrewicz_mechanical_2007	No	method	Yes	Yes	Mechanical energetic contributions from individual muscles and elastic prosthetic feet during symmetric unilateral transtibial amputee walking: A theoretical study	2007	Journal of Biomechanics	Q1
	zuo_self_2024	Yes	NA	Yes	Yes	Self Model for Embodied Intelligence: Modeling Full-Body Human Musculoskeletal System and Locomotion Control with Hierarchical Low-Dimensional Representation	2024	2024 IEEE International Conference on Robotics and Automation (ICRA)	NA	Tsinghua University	Objective Optimization; Synergy-based Control	Deep Reinforcement Learning	SAC; PCA; ICA	Neural Network Weights	1) joint angle tracking; angular velocity tracking; tracking other; 2) interaction force penalty	weighted combination; exponential terms	Yes	Fully Predictive	Yes	No	Unknown	Kinematics; EMG	NA	OpenSim	Unknown	stable-baselines3	Unknown	Yes	Gait	Normative(G); Assisted(G); Amputee(G)	Adult	Unspecified	No	No	NA	Custom	Unknown	3D	Unknown	Hill-type	700
